# Supplementary material for: Genetic Contributors of Incident Stroke in 10,700 African Americans With Hypertension: A Meta-Analysis From the Genetics of Hypertension Associated Treatments and Reasons for Geographic and Racial Differences in Stroke Studies
Source: Front Genet. 2021 Dec 21;12:781451. doi: 10.3389/fgene.2021.781451 (PMC8724550; doi:10.3389/fgene.2021.781451)
Supplement: Supplementary file 2 [file DataSheet2.xlsx]

## Sheet: Table S1. 
Supplementary Table 1. List of ACE inhibitors and/or thiazide diuretics included in this study.
Class and Name of Antihypertensive
ACE inhibitors	Thiazide Diuretics
Benazepril	Bendroflumethiazide
Captopril	Chlorthalidone
Enalapril	Hydrochlorothiazide
Fosinopril
Lisinopril
Moexipril
Perindopril
Quinapril
Ramipril
Trandolapril

## Sheet: Table S2.
Supplementary Table 2. Quality control parameters for genotyping, imputation procedures, and post-imputation filtering.
	GenHAT	REGARDS	WPC
Genotyping Platform	Illumina Infinium MEGA Array	Illumina Infinium MEGA Array	Illumina Infinium MEGA Array; Illumina Human 1M-Duo array
Calling Software	GenomeStudio	GenomeStudio	GenomeStudio
Sample Call Rate	>95%	>95%	>95%
Sample Exclusions	Internal duplicates; HapMap controls; sex mismatches	Internal duplicates; HapMap controls; sex mismatches	Internal duplicates; sex mismatches
Variant Call Rate	>90%	>90%	>95%
Variant Exclusions	Sex chromosomes; ambiguous strands (A/T, C/G); non-biallelic variants; strand inconsistencies; HWE<1E-05; MAF<5%	Sex chromosomes; ambiguous strands (A/T, C/G); non-biallelic variants; strand inconsistencies; HWE<1E-12; MAF<5%	Sex chromosomes; ambiguous strands (A/T, C/G); non-biallelic variants; strand inconsistencies; HWE<1E-05; MAF<1%
Variants Included in Imputation	969031	1028933	740,619; 1,015,685
Imputation Software	Minimac4	Minimac4	Minimac4
Imputation Reference Panel	NHLBI TOPMed Freeze 8	NHLBI TOPMed Freeze 8	NHLBI TOPMed Freeze 8
Post-imputation Filtering Exclusions	MAC < 20; Rsq ≤ 0.30; indels	MAC < 20; Rsq ≤ 0.30; indels	MAF < 0.01; Rsq ≤ 0.30; indels
Variants Included in Assoication Analysis	24691251	20575549	15584343
Abbreviations: WPC- Warfarin Pharmacogenomics Cohort; QC-quality control; HWE- Hardy-Weinberg Equilibrium; MAF- minor allele frequency; NHLBI- National Heart, Lung, and Blood Institute; TOPMed- Trans-omics for Precision Medicine; MAC- minor allele count; Rsq- imputation quality

## Sheet: Table S3.
Supplementary Table 3: Top results (p<1.00E-06) from incident stroke meta-analysis and replication results from the Warfarin Pharmacogenomics Cohort.
Variant Information							GenHAT					REGARDS					PLINK2 Meta-Analysis Results						WPC Replication
rsID	CHR:BP	A1	A2	rsID	Location	Gene(s)	OR	95% CI	SE	EAF	P	OR	95% CI	SE	EAF	P	OR	95% CI	SE	EAF	P	*Direction	OR	EAF	P
rs117880209	chr18:14996132	C	T	rs117880209	intergenic	LINC01443; LOC644669	2.62155	1.62, 4.25	0.246499	0.0131751	9.23671e-05	3.57145	2.02, 6.32	0.291285	0.00922752	1.24134e-05	2.98	2.06, 4.31	0.1882	0.012	6.45e-09	--	0.67	0.006	0.711
rs144162260	chr6:75188146	G	T	rs144162260	intronic	COL12A1	3.2338	1.62, 6.47	0.354182	0.00470469	0.000920661	5.96953	2.87, 12.41	0.373531	0.00485819	1.72534e-06	4.32	2.61, 7.15	0.2571	0.005	1.25e-08	--	1.04	0.005	0.97
rs117791256	chr18:15006517	C	G	rs117791256	intergenic	LINC01443; LOC644669	2.67936	1.65, 4.35	0.246802	0.0129586	6.5134e-05	3.38924	1.89, 6.08	0.298079	0.00896624	4.22331e-05	2.95	2.03, 4.28	0.1902	0.011	1.31e-08	++	0.67	0.006	0.711
rs536017124	chr12:30539571	A	C	rs536017124	intergenic	TMTC1; IPO8	5.20099	2.43, 11.12	0.387742	0.00311233	2.11459e-05	4.40331	2.04, 9.48	0.391416	0.00512484	0.000152378	4.79	2.79, 8.22	0.2756	0.004	1.32e-08	++	1.68	0.008	0.525
rs142422295	chr18:15015740	C	T	rs142422295	intergenic	LINC01443; LOC644669	2.67996	1.65, 4.35	0.2468	0.0129568	6.48789e-05	3.34137	1.87, 5.99	0.297472	0.0090981	5.00388e-05	2.93	2.02, 4.25	0.19	0.011	1.51e-08	--	0.67	0.006	0.711
rs140550089	chr18:15003860	C	T	rs140550089	intergenic	LINC01443; LOC644669	2.67936	1.65, 4.35	0.246802	0.0129586	6.5134e-05	3.34137	1.87, 5.99	0.297472	0.0090981	5.00388e-05	2.93	2.02, 4.25	0.19	0.011	1.51e-08	--	0.67	0.006	0.711
rs145341988	chr18:15015569	T	C	rs145341988	intergenic	LINC01443; LOC644669	2.67996	1.65, 4.35	0.2468	0.0129568	6.48789e-05	3.34137	1.87, 5.99	0.297472	0.0090981	5.00388e-05	2.93	2.02, 4.25	0.19	0.011	1.51e-08	++	0.67	0.006	0.711
rs192840029	chr12:30513818	A	G	rs192840029	intergenic	TMTC1; IPO8	4.93619	2.31, 10.53	0.386528	0.00318471	3.61819e-05	4.40331	2.04, 9.48	0.391416	0.00512484	0.000152378	4.67	2.72, 8.01	0.2752	0.004	2.17e-08	++	1.68	0.008	0.525
rs568505299	chr12:70890293	T	C	rs568505299	intronic	PTPRR	2.81543	1.44, 5.49	0.341115	0.0051412	0.00240932	5.74188	2.85, 11.58	0.357763	0.00525348	1.03259e-06	3.95	2.43, 6.41	0.247	0.005	2.64e-08	++	0.79	0.005	0.832
rs58633304	chr18:14988000	C	A	rs58633304	intergenic	LINC01443; LOC644669	2.1984	1.36, 3.55	0.244328	0.0149352	0.00126384	3.70745	2.16, 6.37	0.276237	0.0102984	2.09993e-06	2.76	1.93, 3.95	0.1831	0.013	2.79e-08	--	1.42	0.007	0.678
rs186234470	chr15:48470292	T	C	rs186234470	intronic	FBN1	3.20505	2.01, 5.11	0.238439	0.0105301	1.03534e-06	2.19219	1.21, 3.96	0.30174	0.0113247	0.00928855	2.77	1.92, 4.00	0.1871	0.011	5.2e-08	++	1	0.009	0.998
rs117962542	chr8:50357386	A	G	rs117962542	intronic	SNTG1	7.48704	3.52, 15.92	0.384764	0.00253844	1.67479e-07	2.99754	1.00, 9.00	0.5608	0.0031554	0.0502834	5.59	3.00, 10.41	0.3174	0.003	5.91e-08	++	-	-	-
rs116671900	chr5:1833726	T	C	rs116671900	intergenic	NDUFS6; LINC02116	3.57782	1.02, 12.49	0.637816	0.00144802	0.0456488	11.3396	4.57, 28.16	0.464138	0.00262674	1.67822e-07	7.6	3.64, 15.87	0.3755	0.002	6.59e-08	++	-	-	-
rs145817478	chr6:75173029	G	A	rs145817478	intronic	COL12A1	3.30438	1.65, 6.61	0.353992	0.00470673	0.000734183	6.04391	2.69, 13.57	0.412569	0.00394011	1.29705e-05	4.27	2.52, 7.23	0.2688	0.004	6.7e-08	--	1.04	0.005	0.97
rs74599173	chr4:30537733	A	G	rs74599173	intergenic	LINC02472; PCDH7	5.40848	2.64, 11.08	0.366034	0.00340185	3.99761e-06	3.44051	1.47, 8.03	0.432253	0.00380777	0.0042558	4.48	2.59, 7.75	0.2794	0.004	8.09e-08	++	0.71	0.006	0.75
rs77853510	chr4:30553234	A	G	rs77853510	intergenic	LINC02472; PCDH7	5.40826	2.64, 11.08	0.366034	0.00340235	3.99984e-06	3.44051	1.47, 8.03	0.432253	0.00380777	0.0042558	4.48	2.59, 7.75	0.2794	0.004	8.09e-08	++	0.71	0.006	0.75
rs118141576	chr8:50326925	A	T	rs118141576	intronic	SNTG1	6.82823	3.36, 13.89	0.362153	0.00311865	1.12943e-07	2.54737	0.86, 7.55	0.554662	0.00354983	0.0918299	5.09	2.81, 9.22	0.3033	0.003	8.18e-08	++	-	-	-
rs541454296	chr12:70806203	C	T	rs541454296	intronic	PTPRR	4.49675	1.81, 11.16	0.463755	0.00224508	0.00118817	6.63118	2.8, 15.69	0.439427	0.00328343	1.66897e-05	5.52	2.95, 10.32	0.3191	0.003	8.72e-08	--	-	-	-
rs143089250	chr6:28694541	C	T	rs143089250	intergenic	LINC00533; LINC01623	8.78979	3.96, 19.5	0.406559	0.00224475	8.97614e-08	2.64001	0.88, 7.88	0.557958	0.00315126	0.0818791	5.79	3.04, 11.03	0.3287	0.003	9.02e-08	--	-	-	-
rs117306905	chr18:15004526	T	C	rs117306905	intergenic	LINC01443; LOC644669	2.22828	1.38, 3.6	0.244485	0.0147916	0.00104837	3.40103	1.96, 5.89	0.28039	0.0104304	1.2676e-05	2.67	1.86, 3.83	0.1843	0.013	9.5e-08	++	1.42	0.007	0.678
rs75989184	chr4:30534014	G	C	rs75989184	intergenic	LINC02472; PCDH7	5.42351	2.65, 11.12	0.366106	0.00340333	3.87126e-06	3.32594	1.43, 7.72	0.429644	0.00394115	0.00515654	4.42	2.56, 7.63	0.2788	0.004	9.93e-08	--	0.71	0.006	0.75
rs78164631	chr4:30536550	C	A	rs78164631	intergenic	LINC02472; PCDH7	5.40848	2.64, 11.08	0.366034	0.00340185	3.99761e-06	3.32968	1.43, 7.73	0.429643	0.00393804	0.00511488	4.41	2.55, 7.62	0.2787	0.004	1.01e-07	--	0.71	0.006	0.75
rs74662205	chr4:30533812	A	G	rs74662205	intergenic	LINC02472; PCDH7	5.40848	2.64, 11.08	0.366034	0.00340185	3.99761e-06	3.32968	1.43, 7.73	0.429643	0.00393804	0.00511488	4.41	2.55, 7.62	0.2787	0.004	1.01e-07	++	0.71	0.006	0.75
rs78505177	chr4:30546845	A	T	rs78505177	intergenic	LINC02472; PCDH7	5.40848	2.64, 11.08	0.366034	0.00340185	3.99761e-06	3.32968	1.43, 7.73	0.429643	0.00393804	0.00511488	4.41	2.55, 7.62	0.2787	0.004	1.01e-07	++	0.71	0.006	0.75
rs3857019	chr4:30550584	A	C	rs3857019	intergenic	LINC02472; PCDH7	5.40848	2.64, 11.08	0.366034	0.00340185	3.99761e-06	3.32968	1.43, 7.73	0.429643	0.00393804	0.00511488	4.41	2.55, 7.62	0.2787	0.004	1.01e-07	++	0.71	0.006	0.75
rs147410922	chr4:30550737	A	G	rs147410922	intergenic	LINC02472; PCDH7	5.40848	2.64, 11.08	0.366034	0.00340185	3.99761e-06	3.32968	1.43, 7.73	0.429643	0.00393804	0.00511488	4.41	2.55, 7.62	0.2787	0.004	1.01e-07	++	0.71	0.006	0.75
rs117265673	chr4:30554803	A	T	rs117265673	intergenic	LINC02472; PCDH7	5.40848	2.64, 11.08	0.366034	0.00340185	3.99761e-06	3.32968	1.43, 7.73	0.429643	0.00393804	0.00511488	4.41	2.55, 7.62	0.2787	0.004	1.01e-07	++	0.71	0.006	0.75
rs117651754	chr4:30556756	T	C	rs117651754	intergenic	LINC02472; PCDH7	5.40848	2.64, 11.08	0.366034	0.00340185	3.99761e-06	3.32968	1.43, 7.73	0.429643	0.00393804	0.00511488	4.41	2.55, 7.62	0.2787	0.004	1.01e-07	++	0.71	0.006	0.75
rs117492059	chr8:50220976	T	C	rs117492059	intronic	SNTG1	6.81951	3.13, 14.88	0.39791	0.00246448	1.4023e-06	3.88796	1.26, 12.01	0.575228	0.00262881	0.0182453	5.69	3.00, 10.81	0.3273	0.003	1.1e-07	++	-	-	-
rs76113484	chr19:23376762	C	T	rs76113484	intronic	ZNF91	2.37335	1.4, 4.02	0.268704	0.0121633	0.00129736	3.17784	1.87, 5.39	0.269964	0.012388	1.84556e-05	2.74	1.89, 3.98	0.1905	0.012	1.17e-07	--	0.47	0.009	0.477
rs185159493	chr11:131853009	T	C	rs185159493	intronic	NTM	7.50077	3.7, 15.23	0.36122	0.00303995	2.42826e-08	1.72758	0.51, 5.9	0.626294	0.00315043	0.382692	5.2	2.82, 9.6	0.313	0.003	1.37e-07	++	-	-	-
rs141539984	chr6:75187114	G	A	rs141539984	intronic	COL12A1	3.03799	1.57, 5.87	0.335635	0.00557325	0.000930522	4.5549	2.24, 9.27	0.362791	0.00564601	2.92441e-05	3.66	2.26, 5.93	0.2465	0.006	1.4e-07	--	2.08	0.006	0.388
rs150530186	chr6:75187211	A	G	rs150530186	intronic	COL12A1	3.03799	1.57, 5.87	0.335635	0.00557325	0.000930522	4.5549	2.24, 9.27	0.362791	0.00564601	2.92441e-05	3.66	2.26, 5.93	0.2465	0.006	1.4e-07	++	2.08	0.006	0.388
rs188191997	chr18:14977807	A	C	rs188191997	intergenic	LINC01443; LOC644669	2.89076	1.59, 5.27	0.306288	0.00710866	0.000528731	3.88959	2, 7.55	0.338338	0.00617608	5.95369e-05	3.3	2.11, 5.15	0.2272	0.007	1.43e-07	++	0.86	0.005	0.894
rs138626516	chr21:44517872	T	C	rs138626516	ncRNA_intronic	TSPEAR-AS2	1.30223	0.73, 2.32	0.294531	0.0140661	0.369928	4.31967	2.69, 6.94	0.241935	0.0135419	1.46828e-09	2.66	1.84, 3.84	0.1871	0.014	1.63e-07	++	1.18	0.021	0.741
rs79222916	chr4:30555457	T	C	rs79222916	intergenic	LINC02472; PCDH7	5.10328	2.5, 10.41	0.36371	0.00354661	7.41977e-06	3.32807	1.43, 7.73	0.429645	0.00393908	0.00513296	4.27	2.48, 7.36	0.2777	0.004	1.72e-07	++	0.71	0.006	0.75
rs528912471	chr12:30423534	C	T	rs528912471	intergenic	TMTC1; IPO8	4.12367	1.77, 9.58	0.430166	0.00289645	0.000989547	5.0092	2.3, 10.9	0.39646	0.00473062	4.82068e-05	4.58	2.59, 8.11	0.2917	0.004	1.81e-07	--	1.91	0.008	0.434
rs149862278	chr18:55643584	G	A	rs149862278	intergenic	TCF4; LINC01415	5.01954	2.89, 8.72	0.281631	0.00550964	1.01292e-08	0.312681	0.04, 2.29	1.01623	0.00564749	0.252624	4.12	2.42, 7.01	0.2714	0.005	1.83e-07	-+	2.27	0.012	0.156
	chr9:133557374	T	C		intronic	ADAMTSL2	4.97685	2.25, 11	0.404647	0.00297403	7.3116e-05	4.50862	1.88, 10.84	0.44764	0.00368615	0.000767401	4.76	2.64, 8.57	0.3003	0.003	2.04e-07	++	8.36	0.006	0.015
rs530409710	chr18:14984657	T	C	rs530409710	intergenic	LINC01443; LOC644669	2.89076	1.59, 5.27	0.306288	0.00710866	0.000528731	3.72565	1.93, 7.2	0.335956	0.0064389	9.04322e-05	3.24	2.08, 5.05	0.2264	0.007	2.04e-07	++	0.86	0.005	0.894
rs115605857	chr1:58923942	G	C	rs115605857	intergenic	LINC01135; LINC01358	0.75476	0.27, 2.08	0.517004	0.00689049	0.586302	5.87467	3.36, 10.27	0.284842	0.00879062	5.0917e-10	3.64	2.23, 5.94	0.2497	0.008	2.27e-07	+-	2.05	0.01	0.265
rs114551192	chr6:70640883	T	C	rs114551192	intergenic	SDHAF4; SMAP1	0.217693	0.03, 1.57	1.00938	0.00572796	0.130916	8.31259	4.17, 16.58	0.352348	0.00499606	1.85011e-09	5.59	2.91, 10.73	0.3329	0.005	2.33e-07	-+	0.75	0.006	0.794
rs141414106	chr6:28343999	T	C	rs141414106	intronic	ZSCAN31	9.34227	3.97, 21.96	0.436101	0.00188269	2.99245e-07	2.75479	0.92, 8.26	0.560499	0.00301996	0.0706179	5.9	3.00, 11.59	0.3443	0.002	2.55e-07	++	-	-	-
rs529995781	chr10:45414642	G	T	rs529995781	intronic	ALOX5	6.11444	3.1, 12.07	0.346771	0.00340284	1.77516e-07	2.12447	0.72, 6.23	0.548668	0.00367744	0.169639	4.52	2.54, 8.03	0.2932	0.003	2.64e-07	--	-	-	-
rs74117553	chr1:110199605	G	A	rs74117553	UTR3	SLC6A17	2.15246	1.52, 3.04	0.176851	0.0273268	1.45895e-05	1.86708	1.2, 2.9	0.224875	0.0264543	0.00549386	2.04	1.55, 2.68	0.1391	0.027	3.02e-07	--	0.9	0.023	0.841
rs117692825	chr13:105888005	A	G	rs117692825	intergenic	LINC00343; LINC00460	4.08899	2.36, 7.07	0.279663	0.00780908	4.76112e-07	2.04167	0.85, 4.9	0.446824	0.00636267	0.110171	3.36	2.11, 5.35	0.2371	0.007	3.12e-07	++	-	-	-
	chr9:9127670	G	A		intronic	PTPRD	6.95504	3.57, 13.54	0.339792	0.0033314	1.1444e-08	0.865208	0.2, 3.66	0.736234	0.00433298	0.844096	4.83	2.64, 8.84	0.3086	0.003	3.38e-07	-+	0.95	0.005	0.966
rs72965125	chr2:116295283	T	C	rs72965125	intergenic	DPP10; DDX18	4.77676	2.66, 8.56	0.297747	0.00557971	1.50466e-07	1.74339	0.6, 5.03	0.540166	0.004598	0.303478	3.78	2.27, 6.30	0.2608	0.005	3.46e-07	++	-	-	-
rs577994258	chr18:15035010	G	A	rs577994258	intergenic	LINC01443; LOC644669	3.29292	1.65, 6.58	0.353227	0.00485789	0.000740947	4.11133	1.99, 8.49	0.370107	0.00499212	0.000133543	3.66	2.22, 6.04	0.2556	0.005	3.87e-07	--	-	-	-
rs112713994	chr19:23362714	C	G	rs112713994	exonic	ZNF91	2.19102	1.28, 3.76	0.27545	0.0120874	0.00440511	3.21197	1.89, 5.46	0.270432	0.0122562	1.59686e-05	2.66	1.82, 3.88	0.1931	0.012	3.96e-07	++	0.51	0.008	0.527
rs140410648	chr18:14987355	A	G	rs140410648	intergenic	LINC01443; LOC644669	2.14661	1.32, 3.5	0.249871	0.0144959	0.00223459	3.37501	1.92, 5.94	0.288597	0.00977027	2.49927e-05	2.61	1.80, 3.78	0.189	0.013	4.04e-07	++	1.42	0.007	0.678
rs182939505	chr6:75161390	C	T	rs182939505	intronic	COL12A1	3.0697	1.59, 5.93	0.335694	0.00557567	0.000834525	4.27538	2.05, 8.94	0.376212	0.00538482	0.000112533	3.55	2.17, 5.80	0.2506	0.005	4.16e-07	--	2.08	0.006	0.388
rs558028808	chr12:70814029	G	A	rs558028808	intronic	PTPRR	4.12972	1.68, 10.17	0.459851	0.00238992	0.00204194	5.58619	2.41, 12.94	0.428433	0.0036784	5.93644e-05	4.85	2.62, 8.97	0.3136	0.003	4.72e-07	--	-	-	-
rs376621391	chr12:70816068	T	A	rs376621391	intronic	PTPRR	4.12972	1.68, 10.17	0.459851	0.00238992	0.00204194	5.58619	2.41, 12.94	0.428433	0.0036784	5.93644e-05	4.85	2.62, 8.97	0.3136	0.003	4.72e-07	--	-	-	-
rs532663962	chr12:70819460	T	A	rs532663962	intronic	PTPRR	4.12972	1.68, 10.17	0.459851	0.00238992	0.00204194	5.58619	2.41, 12.94	0.428433	0.0036784	5.93644e-05	4.85	2.62, 8.97	0.3136	0.003	4.72e-07	--	-	-	-
rs572293395	chr12:70819957	G	A	rs572293395	intronic	PTPRR	4.12972	1.68, 10.17	0.459851	0.00238992	0.00204194	5.58619	2.41, 12.94	0.428433	0.0036784	5.93644e-05	4.85	2.62, 8.97	0.3136	0.003	4.72e-07	--	-	-	-
rs539569672	chr12:70822356	C	T	rs539569672	intronic	PTPRR	4.12972	1.68, 10.17	0.459851	0.00238992	0.00204194	5.58619	2.41, 12.94	0.428433	0.0036784	5.93644e-05	4.85	2.62, 8.97	0.3136	0.003	4.72e-07	--	-	-	-
rs576434262	chr12:70809814	T	C	rs576434262	intronic	PTPRR	4.12972	1.68, 10.17	0.459851	0.00238992	0.00204194	5.58619	2.41, 12.94	0.428433	0.0036784	5.93644e-05	4.85	2.62, 8.97	0.3136	0.003	4.72e-07	++	-	-	-
rs554035144	chr12:70819922	T	G	rs554035144	intronic	PTPRR	4.12972	1.68, 10.17	0.459851	0.00238992	0.00204194	5.58619	2.41, 12.94	0.428433	0.0036784	5.93644e-05	4.85	2.62, 8.97	0.3136	0.003	4.72e-07	++	-	-	-
rs80031653	chr1:2105738	C	T	rs80031653	intronic	PRKCZ	2.27284	1.37, 3.76	0.256539	0.012029	0.00137234	2.78389	1.67, 4.64	0.260606	0.0141844	8.53989e-05	2.51	1.75, 3.59	0.1829	0.013	4.8e-07	--	0.29	0.013	0.234
rs148548975	chr7:82746420	G	A	rs148548975	intergenic	CACNA2D1; PCLO	2.00454	1.24, 3.25	0.245832	0.0137335	0.00467216	2.88845	1.78, 4.69	0.246817	0.0162098	1.72655e-05	2.4	1.71, 3.38	0.1743	0.015	4.81e-07	--	2.88	0.018	0.021
rs116572864	chr1:2104607	G	C	rs116572864	intronic	PRKCZ	2.27284	1.37, 3.76	0.256539	0.012029	0.00137234	2.78388	1.67, 4.64	0.260643	0.0141844	8.55968e-05	2.51	1.75, 3.59	0.1829	0.013	4.81e-07	--	0.29	0.013	0.234
rs138892988	chr6:75184177	G	C	rs138892988	intronic	COL12A1	3.09679	1.6, 5.98	0.336048	0.00550166	0.000769034	4.13645	1.98, 8.63	0.375296	0.00551471	0.000154793	3.52	2.15, 5.75	0.2505	0.005	4.98e-07	--	2.08	0.006	0.388
rs189357991	chr6:75184524	A	C	rs189357991	intronic	COL12A1	3.09679	1.6, 5.98	0.336048	0.00550166	0.000769034	4.13645	1.98, 8.63	0.375296	0.00551471	0.000154793	3.52	2.15, 5.75	0.2505	0.006	4.98e-07	++	2.08	0.006	0.388
rs541319894	chr6:75169411	A	G	rs541319894	intronic	COL12A1	3.00992	1.56, 5.81	0.33526	0.00564808	0.00101351	4.27538	2.05, 8.94	0.376212	0.00538482	0.000112533	3.52	2.15, 5.75	0.2504	0.006	5.15e-07	++	2.08	0.006	0.388
rs55691787	chr10:66634250	T	C	rs55691787	intronic	CTNNA3	4.41787	2.07, 9.43	0.386932	0.00362424	0.000123243	4.31876	1.78, 10.5	0.453196	0.00367937	0.00124612	4.38	2.46, 7.8	0.2944	0.004	5.32e-07	++	-	-	-
rs114812551	chr8:37253201	G	A	rs114812551	intergenic	KCNU1; LINC01605	3.37561	1.63, 6.98	0.370547	0.00434531	0.00102638	4.62877	2.11, 10.15	0.400553	0.00446546	0.000130539	3.9	2.29, 6.65	0.2721	0.004	5.58e-07	--	-	-	-
rs560568895	chr12:70792629	C	T	rs560568895	intronic	PTPRR	5.70674	2.26, 14.41	0.47254	0.00195709	0.00022806	5.13499	1.99, 13.24	0.483276	0.00302393	0.000710774	5.42	2.79, 10.51	0.338	0.002	5.73e-07	--	-	-	-
rs149230695	chr6:10920788	T	A	rs149230695	intronic	SYCP2L	5.14895	2.52, 10.51	0.363999	0.00354764	6.72564e-06	3.19792	1.19, 8.62	0.505797	0.00341387	0.0215417	4.38	2.45, 7.82	0.2955	0.003	5.86e-07	--	-	-	-
rs150842300	chr14:57487716	G	T	rs150842300	intronic	C14orf105	6.11124	3.18, 11.73	0.332508	0.00412984	5.21369e-08	0.529021	0.07, 3.98	1.02946	0.00315209	0.536241	4.85	2.61, 9.02	0.3164	0.004	6.01e-07	-+	-	-	-
rs138020783	chr6:75173842	C	T	rs138020783	intronic	COL12A1	2.96543	1.54, 5.72	0.334818	0.00572049	0.00116789	4.27538	2.05, 8.94	0.376212	0.00538482	0.000112533	3.49	2.14, 5.7	0.2502	0.006	6.04e-07	--	2.08	0.006	0.388
rs142544857	chr6:75172705	A	G	rs142544857	intronic	COL12A1	2.96543	1.54, 5.72	0.334818	0.00572049	0.00116789	4.27538	2.05, 8.94	0.376212	0.00538482	0.000112533	3.49	2.14, 5.7	0.2502	0.006	6.04e-07	++	2.08	0.006	0.388
rs146130657	chr4:182298187	C	T	rs146130657	intronic	TENM3	1.46268	1.02, 2.1	0.185733	0.0322698	0.040618	2.55997	1.77, 3.69	0.187044	0.0304027	5.02003e-07	1.93	1.49, 2.5	0.1319	0.031	6.05e-07	--	1.29	0.034	0.517
rs144532487	chr10:16733666	T	C	rs144532487	intronic	RSU1	2.0847	1.25, 3.49	0.262737	0.0104484	0.00517335	2.85213	1.75, 4.64	0.248269	0.0147252	2.42691e-05	2.46	1.73, 3.5	0.1805	0.013	6.18e-07	++	1.56	0.01	0.514
rs138780439	chr13:23263302	G	A	rs138780439	intronic	SGCG	4.74786	2.72, 8.28	0.283446	0.0057971	3.89498e-08	0.308175	0.04, 2.27	1.01833	0.00486202	0.247721	3.9	2.28, 6.66	0.2731	0.006	6.19e-07	-+	-	-	-
rs144561653	chr7:88067575	C	T	rs144561653	intronic	ADAM22	4.26497	2.21, 8.22	0.334972	0.00463903	1.49096e-05	3.65145	1.31, 10.14	0.521223	0.00302472	0.0129632	4.08	2.35, 7.09	0.2819	0.004	6.2e-07	--	1.47	0.005	0.735
rs116464011	chr4:182297905	C	T	rs116464011	intronic	TENM3	1.45951	1.01, 2.1	0.185734	0.032347	0.0417781	2.56082	1.77, 3.69	0.187036	0.0304107	4.96826e-07	1.93	1.49, 2.5	0.1319	0.031	6.26e-07	--	1.29	0.034	0.517
rs144024209	chr15:60773451	A	G	rs144024209	intronic	RORA	2.66289	1.46, 4.84	0.305241	0.00745836	0.0013336	4.36435	2.1, 9.07	0.373485	0.00564601	7.97384e-05	3.24	2.04, 5.15	0.2364	0.007	6.41e-07	++	1.37	0.007	0.708
rs17237395	chr15:60773824	A	G	rs17237395	intronic	RORA	2.66289	1.46, 4.84	0.305241	0.00745836	0.0013336	4.36435	2.1, 9.07	0.373485	0.00564601	7.97384e-05	3.24	2.04, 5.15	0.2364	0.007	6.41e-07	++	1.37	0.007	0.708
rs191441433	chr22:47283067	T	C	rs191441433	intergenic	TBC1D22A; LOC339685	2.4012	1.46, 3.95	0.254047	0.0117285	0.000564625	2.72327	1.58, 4.69	0.277828	0.013245	0.000311012	2.54	1.76, 3.67	0.1876	0.012	6.5e-07	++	0.35	0.012	0.321
rs554897587	chr12:70793702	C	G	rs554897587	intronic	PTPRR	4.37374	1.77, 10.8	0.461401	0.00231783	0.00138323	5.70482	2.34, 13.9	0.454264	0.00328515	0.000126458	5	2.65, 9.43	0.3239	0.003	6.6e-07	++	-	-	-
rs2343047	chr16:77276599	C	A	rs2343047	intergenic	SYCE1L; ADAMTS18	1.36082	1.16, 1.6	0.0812425	0.308204	0.000149322	1.34541	1.12, 1.61	0.0926382	0.322751	0.00136108	1.35	1.2, 1.52	0.0611	0.315	7.01e-07	--	1.25	0.311	0.158
rs112680653	chr2:116161961	G	A	rs112680653	intergenic	DPP10; DDX18	5.46589	2.9, 10.29	0.322776	0.00441517	1.4231e-07	1.26769	0.29, 5.51	0.749403	0.00301917	0.751612	4.35	2.43, 7.78	0.2965	0.004	7.1e-07	--	-	-	-
rs118100662	chr16:3279135	A	G	rs118100662	intergenic	LINC00921; ZNF263	3.67308	1.72, 7.82	0.385636	0.00406032	0.000741571	4.70553	2.05, 10.78	0.423013	0.0040768	0.000251023	4.11	2.35, 7.19	0.2851	0.004	7.15e-07	++	-	-	-
rs188938737	chr1:177544898	A	G	rs188938737	intergenic	LINC01645; LINC01741	2.75333	1.35, 5.61	0.36338	0.00428095	0.00531671	7.37316	3.05, 17.8	0.449791	0.0030311	8.92432e-06	4.06	2.33, 7.07	0.2828	0.004	7.19e-07	++	NA	0.006	NA
rs184866696	chr11:131859375	T	C	rs184866696	intronic	NTM	6.91222	3.43, 13.94	0.357933	0.00318471	6.61721e-08	1.15365	0.27, 4.98	0.745734	0.00315292	0.84801	4.95	2.63, 9.32	0.3227	0.003	7.31e-07	++	-	-	-
rs2235994	chr6:163169935	C	T	rs2235994	intronic	PACRG	1.33809	1.15, 1.56	0.0768119	0.442512	0.00014966	1.33246	1.12, 1.59	0.0901381	0.435467	0.00145089	0.75	0.67, 0.84	0.0585	0.56	7.44e-07	++	1.06	0.578	0.721
rs183061318	chr1:177622960	T	C	rs183061318	intergenic	LINC01645; LINC01741	2.28453	1.09, 4.8	0.37845	0.00449797	0.029035	7.35894	3.32, 16.31	0.40605	0.00368615	8.85848e-07	3.93	2.28, 6.76	0.277	0.004	7.64e-07	++	NA	0.005	NA
rs193093970	chr1:177624701	T	A	rs193093970	intergenic	LINC01645; LINC01741	2.28453	1.09, 4.8	0.37845	0.00449797	0.029035	7.35894	3.32, 16.31	0.406112	0.00368615	8.8924e-07	3.93	2.28, 6.76	0.277	0.004	7.67e-07	--	NA	0.005	NA
rs556866710	chr2:231900962	G	T	rs556866710	intergenic	MIR1471; NPPC	3.86866	1.92, 7.81	0.358269	0.00413643	0.000159221	4.08946	1.72, 9.71	0.441337	0.00394841	0.00141661	3.95	2.29, 6.82	0.2783	0.004	7.76e-07	--	-	-	-
rs113369224	chr22:48037034	A	T	rs113369224	intergenic	LOC284930; MIR3201	3.93447	2.29, 6.76	0.276063	0.00717807	6.9835e-07	1.82203	0.86, 3.88	0.386008	0.00868878	0.120125	3.03	1.95, 4.71	0.2246	0.008	7.82e-07	++	0.35	0.013	0.295
rs33096	chr16:83834005	G	C	rs33096	intergenic	HSBP1; MLYCD	1.28177	1.1, 1.5	0.0790474	0.476964	0.00168706	1.43439	1.2, 1.72	0.0918744	0.482763	8.62202e-05	0.74	0.66, 0.83	0.0599	0.521	7.86e-07	++	0.98	0.548	0.903
rs77924319	chr1:204744301	G	C	rs77924319	intergenic	LRRN2; NFASC	1.1833	0.96, 1.46	0.107789	0.13057	0.118413	1.83002	1.47, 2.27	0.110606	0.13913	4.66089e-08	1.46	1.25, 1.7	0.0772	0.135	8.35e-07	--	0.96	0.123	0.868
rs114392264	chr6:75175808	G	A	rs114392264	intronic	COL12A1	2.93761	1.53, 5.66	0.334472	0.00579123	0.00127395	4.13645	1.98, 8.63	0.375296	0.00551471	0.000154793	3.42	2.1, 5.58	0.2498	0.006	8.66e-07	--	2.08	0.006	0.388
rs150150867	chr6:75177036	A	G	rs150150867	intronic	COL12A1	2.93761	1.53, 5.66	0.334472	0.00579123	0.00127395	4.13645	1.98, 8.63	0.375296	0.00551471	0.000154793	3.42	2.1, 5.58	0.2498	0.006	8.66e-07	++	2.08	0.006	0.388
rs117317166	chr15:60772819	G	C	rs117317166	intronic	RORA	2.63998	1.45, 4.8	0.305172	0.00745836	0.00146737	4.23048	2.04, 8.77	0.372191	0.00577731	0.000106534	3.19	2.01, 5.07	0.2361	0.007	8.91e-07	--	1.37	0.007	0.708
rs114008393	chr2:105934812	C	T	rs114008393	intergenic	NCK2; C2orf40	1.63103	1.17, 2.28	0.169959	0.0372495	0.00399692	2.12912	1.49, 3.05	0.183558	0.0366078	3.83838e-05	1.84	1.44, 2.35	0.1248	0.037	9.29e-07	--	0.73	0.04	0.467
rs151062225	chr6:75157871	T	C	rs151062225	intronic	COL12A1	3.19583	1.65, 6.18	0.336408	0.00543006	0.000552979	3.91781	1.82, 8.42	0.390375	0.00525348	0.000468754	3.49	2.12, 5.75	0.2549	0.005	9.7e-07	++	2.49	0.005	0.3
rs72959187	chr2:116245345	T	C	rs72959187	intergenic	DPP10; DDX18	5.31922	2.83, 10	0.322015	0.0044882	2.10045e-07	1.26769	0.29, 5.51	0.749403	0.00301917	0.751612	4.26	2.39, 7.61	0.2959	0.004	9.88e-07	++	-	-	-
rs573178682	chr12:70798320	C	T	rs573178682	intronic	PTPRR	4.13024	1.68, 10.17	0.459848	0.00238992	0.00203992	5.70482	2.34, 13.9	0.454264	0.00328515	0.000126458	4.86	2.58, 9.16	0.3233	0.003	9.98e-07	--	-	-	-
Genome-wide statistical significance after multiple testing correction for replication cohort, p<5.00e-e-04 (=0.05/100)
* Direction of studies: GenHAT, REGARDS
Abbreviations: WPC- Warfarin Pharmacogenomics Cohort; rsID-reference SNP cluster ID; CHR- chromsome number; BP- base position from hg38; A1- effect allele; A2- allele 2; EAF- effect allele frequency; OR- odds ratio; CI- confidence interval; SE-standard error

## Sheet: Table S4
Supplementary Table 4: SAIGE meta-analysis results from the significant variants (p<5.00E-08) identified in primary meta-analysis.
Variant Info				PLINK2 Meta-Analysis				SAIGE Meta-Analysis
rsID	CHR:BP	A1	Gene(s)	OR	95% CI	EAF	P	OR	95% CI	EAF	P
rs117880209	chr18:14996132	C	LINC01443; LOC644669	2.98	2.06, 4.31	0.012	6.45e-09	5.41	2.92, 10.02	0.011	8.09e-08
rs144162260	chr6:75188146	G	COL12A1	4.32	2.61, 7.15	0.005	1.25e-08	13.62	5.17, 35.85	0.005	1.25e-07
rs117791256	chr18:15006517	C	LINC01443; LOC644669	2.95	2.03, 4.28	0.011	1.31e-08	5.35	2.87, 9.98	0.011	1.28e-07
rs536017124	chr12:30539571	A	TMTC1; IPO8	4.79	2.79, 8.22	0.004	1.32e-08	18.18	6.06, 54.51	0.004	2.25e-07
rs142422295	chr18:15015740	C	LINC01443; LOC644669	2.93	2.02, 4.25	0.011	1.51e-08	5.2	2.81, 9.65	0.011	1.66e-07
rs140550089	chr18:15003860	C	LINC01443; LOC644669	2.93	2.02, 4.25	0.011	1.51e-08	5.3	2.85, 9.85	0.011	1.4e-07
rs145341988	chr18:15015569	T	LINC01443; LOC644669	2.93	2.02, 4.25	0.011	1.51e-08	5.19	2.8, 9.63	0.011	1.7e-07
rs192840029	chr12:30513818	A	TMTC1; IPO8	4.67	2.72, 8.01	0.004	2.17e-08	16.99	5.76, 50.17	0.004	2.93e-07
rs568505299	chr12:70890293	T	PTPRR	3.95	2.43, 6.41	0.005	2.64e-08	9.75	4.02, 23.69	0.005	4.92e-07
rs58633304	chr18:14988000	C	LINC01443; LOC644669	2.76	1.93, 3.95	0.013	2.79e-08	4.38	2.49, 7.72	0.013	3.25e-07
Abbreviations: rsID-reference SNP cluster ID; CHR- chromsome number; BP- base position from hg38; A1- effect allele; EAF- effect allele frequency; OR- odds ratio; CI- confidence interval; SE-standard error

## Sheet: Table S5.
Supplementary Table 5. GenHAT and REGARDS genomic control (λ) values.
	Incident Stroke Cases	Controls	λ
GenHAT	366	6542	0.952
REGARDS	280	3529	1.002
Total	646	10071	0.992

## Sheet: Table S6.
Supplemental Table 6. Observed linkage disequilibrium from GenHAT/REGARDS data among top variants in COL12A1, PTPRR, NTM, and the intergenic regions of LINC01443- LOC644669, TMTC1- IPO8 and LINC02472- PCDH7.
				PTPRR (chr12)				NTM (chr11)				LINC01443-LOC644669 (chr18)				TMTC1-IPO8 (chr12)				LINC02472-PCDH7 (chr4)
	GenHAT_rs144162260	REGARDS_rs144162260			GenHAT_rs568505299	REGARDS_rs568505299			GenHAT_rs185159493	REGARDS_rs185159493			GenHAT_rs117880209	REGARDS_rs117880209			GenHAT_rs536017124	REGARDS_rs536017124			GenHAT_rs74599173	REGARDS_rs74599173
rs144162260	1	1		rs568505299	1	1		rs185159493	1	1		rs117880209	1	1		rs536017124	1	1		rs74599173	1	1
rs145817478	0.908	0.827255		rs541454296	0.26	0.271274		rs184866696	0.954	0.92		rs117791256	0.989	0.971339		rs192840029	0.977	1		rs77853510	1	1
rs141539984	0.792	0.640305		rs558028808	0.244	0.241488						rs142422295	0.989	0.985666		rs528912471	0.795	0.922342		rs75989184	1	1
rs150530186	0.792	0.640305		rs376621391	0.244	0.241488						rs145341988	0.989	0.985666						rs78164631	1	1
rs182939505	0.716	0.597284		rs532663962	0.244	0.241488						rs140550089	0.989	0.985666						rs74662205	1	1
rs138892988	0.789	0.614921		rs572293395	0.244	0.241488						rs58633304	0.871	0.847974						rs78505177	1	1
rs189357991	0.789	0.614921		rs539569672	0.244	0.241488						rs117306905	0.865	0.860202						rs3857019	1	1
rs541319894	0.731	0.597284		rs576434262	0.244	0.241488						rs188191997	0.541	0.676715						rs147410922	1	1
rs138020783	0.746	0.597284		rs554035144	0.244	0.241488						rs530409710	0.541	0.649527						rs117265673	1	1
rs142544857	0.746	0.597284		rs560568895	0.183	0.214845						rs577994258	0.324	0.406292						rs117651754	1	1
rs114392264	0.75	0.614921		rs554897587	0.234	0.245814						rs140410648	0.838	0.792446						rs79222916	0.959	1
rs150150867	0.75	0.614921		rs573178682	0.234	0.245814
rs151062225	0.699	0.570784
*Most significant variant in each region from meta-analysis in bold

## Sheet: Table S7.
Supplementary Table 7. Extended look-up in the Warfarin Pharmacogenomics Cohort for variants within 100 kb of variant identified in the meta-analysis (p<5e-04).
rsID	CHR	BP (hg38)	A1/A2	N	OR	P	Gene	Distance to rs185159493 (bp)	Distance to rs184866696 (bp)
rs594269	11	131907013	T/A	774	3.252	3.4e-05	NTM	54004	47638
rs641392	11	131913553	T/C	774	2.311	4.91e-05	NTM	60544	54178
rs542495	11	131900878	A/C	774	2.678	9.55e-05	NTM	47869	41503
rs511434	11	131901958	A/T	774	2.763	0.000112	NTM	48949	42583
rs656729	11	131912415	A/G	774	2.187	0.000152	NTM	59406	53040
rs570477	11	131912726	G/A	774	2.187	0.000152	NTM	59717	53351
rs574027	11	131909156	G/A	774	2.81	0.000202	NTM	56147	49781

## Sheet: Table S8. 
Supplementary Table 8. Replication in COMPASS for top genes identified from single variant analysis (p<1.00e-06).
Gene/Gene Region	Number of Variants Identified in Gene/Gene Region	Top Variant	CHR:BP (hg38)	A1/A2	OR	95% CI	P	Location
LINC02472; PCDH7	6620	rs192315401	chr4:30625336	A/C	1.35	1.15, 1.60	0.00032	intergenic
PTPRR	756	rs75550210	chr12:70703705	A/G	0.76	0.65, 0.89	0.000562	intronic
SNTG1	5187	rs114886723	chr8:49933924	A/C	1.27	1.10, 1.45	0.000821	intronic
NTM	47	rs191733395	chr11:131993676	A/T	0.77	0.66, 0.90	0.000855	intronic
LINC01443;LOC644669	1238	rs144580187	chr18:14950998	A/G	1.51	1.16, 1.94	0.00193	ncRNA_intronic
TMCT1; IPO8	5175	rs2438668	chr12:30561835	A/G	0.64	0.48, 0.86	0.00282	intergenic
COL12A1	243	rs240362	chr6:75202695	A/G	1.11	1.02, 1.21	0.017	intronic
Abbreviations: CHR- chromsome number; BP- base position from hg38; A1- effect allele; A2- allele 2; OR- odds ratio; CI- confidence interval

## Sheet: Table S9.
Supplementary Table 9. Meta-analysis with top (p<1.00E-07) variants from MEGASTROKE European analysis.
Variant Information				MEGASTROKE European Any Stroke				GenHAT Any Stroke			REGARDS Any Stroke			Meta-Analysis
rsID	Consequence	Gene	CHR:BP (hg38)	EA	EAF	Effect	P	EAF	Effect	P	EAF	Effect	P	EA	EAF	Effect	SE	P-value	*Direction
rs2634074	intergenic	PITX2;MIR297	chr4:110755885	a	0.7885	-0.084	6.558e-14	0.508987	-0.0258919	0.740171	0.509196	-0.113239	0.199953	a	0.7786	-0.0833	0.011	3.66e-14	---
rs6847935	intergenic	PITX2;MIR297	chr4:110775495	a	0.789	-0.0836	6.775e-14	0.70194	-0.113757	0.16323	0.700867	-0.123111	0.194727	a	0.7862	-0.0847	0.011	1.544e-14	---
rs2129977	intergenic	PITX2;MIR297	chr4:110791276	a	0.2119	0.0833	7.409e-14	0.317965	0.123721	0.124648	0.32095	0.124004	0.184045	a	0.2153	0.0846	0.0109	9.426e-15	+++
rs6837901	intergenic	PITX2;MIR297	chr4:110776952	t	0.7884	-0.0835	7.997e-14	0.685319	-0.104657	0.196877	0.687451	-0.108935	0.248097	t	0.7851	-0.0842	0.011	2.09e-14	---
rs6854111	intergenic	PITX2;MIR297	chr4:110783380	a	0.7883	-0.0832	8.718e-14	0.722134	-0.130405	0.118247	0.722748	-0.133411	0.168151	a	0.7863	-0.0847	0.011	1.615e-14	---
rs67249485	intergenic	PITX2;MIR297	chr4:110778529	a	0.7885	-0.0833	9.112e-14	0.702157	-0.114801	0.159464	0.701103	-0.124295	0.190626	a	0.7857	-0.0844	0.011	1.852e-14	---
rs6820568	intergenic	PITX2;MIR297	chr4:110778675	t	0.2118	0.0833	9.252e-14	0.31374	0.108567	0.180418	0.311368	0.097544	0.302628	t	0.215	0.084	0.011	2.546e-14	+++
rs2723334	intergenic	PITX2;MIR297	chr4:110767596	t	0.2116	0.0833	9.456e-14	0.485088	0.0424367	0.585425	0.485429	0.111559	0.207353	t	0.2213	0.0829	0.011	4.759e-14	+++
rs2466455	intergenic	PITX2;MIR297	chr4:110764459	t	0.7887	-0.0832	9.821e-14	0.589638	-0.0044003	0.955514	0.591697	-0.150762	0.0892435	t	0.7818	-0.0827	0.011	5.629e-14	---
rs2129983	intergenic	PITX2;MIR297	chr4:110782924	a	0.7873	-0.0827	1.036e-13	0.555515	-0.0861777	0.26626	0.556591	-0.058118	0.514075	a	0.7793	-0.0824	0.0109	4.156e-14	---
rs13143308	intergenic	PITX2;MIR297	chr4:110793263	t	0.2162	0.0814	1.611e-13	0.293066	0.143615	0.0795805	0.299816	0.126095	0.184248	t	0.2186	0.0831	0.0108	1.726e-14	+++
rs1906616	intergenic	PITX2;MIR297	chr4:110776412	a	0.7886	-0.0828	2.73e-13	0.685102	-0.103486	0.201892	0.687451	-0.108935	0.248097	a	0.7853	-0.0836	0.0111	5.573e-14	---
rs1906615	intergenic	PITX2;MIR297	chr4:110780642	t	0.2112	0.0825	3.233e-13	0.287782	0.112998	0.171347	0.286558	0.0985776	0.306832	t	0.2136	0.0833	0.0111	7.033e-14	+++
rs2129982	intergenic	PITX2;MIR297	chr4:110782987	a	0.7883	-0.0811	3.369e-13	0.711886	-0.130195	0.113765	0.710554	-0.158831	0.0951701	a	0.7859	-0.083	0.0109	3.092e-14	---
rs4611994	intergenic	PITX2;MIR297	chr4:110789885	t	0.8761	-0.0992	6.234e-13	0.754705	-0.132475	0.126703	0.757679	-0.077137	0.45091	t	0.8711	-0.0996	0.0135	1.651e-13	---
rs2200732	intergenic	PITX2;MIR297	chr4:110788886	t	0.8761	-0.0989	6.856e-13	0.754632	-0.131686	0.129047	0.757747	-0.0770444	0.451465	t	0.8711	-0.0993	0.0135	1.96e-13	---
rs7434417	intergenic	PITX2;MIR297	chr4:110787282	a	0.876	-0.0996	7.416e-13	0.783729	-0.161192	0.072275	0.78472	-0.0944007	0.373547	a	0.8724	-0.1009	0.0136	1.267e-13	---
rs6843082	intergenic	PITX2;MIR297	chr4:110796911	a	0.7857	-0.0805	7.787e-13	0.696584	-0.140753	0.0820446	0.688682	-0.119808	0.202105	a	0.7827	-0.0822	0.011	8.861e-14	---
rs4540107	intergenic	PITX2;MIR297	chr4:110789946	a	0.1242	0.0985	8.265e-13	0.245295	0.132659	0.12632	0.242321	0.0766647	0.453774	a	0.1292	0.0989	0.0135	2.401e-13	+++
rs137863695	intergenic	PITX2;MIR297	chr4:110761788	a	0.7049	-0.0881	9.217e-13	0.517449	-0.0391342	0.614947	0.517721	-0.119124	0.177784	a	0.6969	-0.0875	0.012	3.591e-13	---
rs17042175	intergenic	PITX2;MIR297	chr4:110789811	a	0.1239	0.0986	9.639e-13	0.245368	0.131703	0.129008	0.242384	0.0764331	0.455129	a	0.1289	0.099	0.0135	2.311e-13	+++
rs75725917	intergenic	PITX2;MIR297	chr4:110789765	a	0.1239	0.0985	1.012e-12	0.245006	0.133411	0.124195	0.241991	0.0680511	0.507063	a	0.1289	0.0988	0.0135	2.585e-13	+++
rs61303432	intergenic	PITX2;MIR297	chr4:110789386	t	0.1236	0.0984	1.052e-12	0.228576	0.145208	0.0979593	0.2288	0.0947282	0.361551	t	0.1279	0.0994	0.0135	1.872e-13	+++
rs72900155	intergenic	PITX2;MIR297	chr4:110789526	a	0.1239	0.0984	1.055e-12	0.245368	0.131703	0.129008	0.242452	0.0760347	0.457543	a	0.1289	0.0988	0.0135	2.579e-13	+++
rs72900148	intergenic	PITX2;MIR297	chr4:110788238	c	0.8759	-0.0982	1.192e-12	0.755067	-0.134094	0.122167	0.758403	-0.0710361	0.489027	c	0.8709	-0.0986	0.0135	2.916e-13	---
rs72900149	intergenic	PITX2;MIR297	chr4:110788485	a	0.1241	0.0981	1.257e-12	0.245368	0.131703	0.129008	0.242452	0.0760347	0.457543	a	0.1291	0.0985	0.0135	3.021e-13	+++
rs12646447	intergenic	PITX2;MIR297	chr4:110778170	t	0.8765	-0.0982	1.282e-12	0.875579	-0.179693	0.100779	0.881959	-0.109374	0.405159	t	0.8765	-0.0996	0.0136	2.623e-13	---
rs12639654	intergenic	PITX2;MIR297	chr4:110784139	t	0.1232	0.098	1.441e-12	0.040967	-0.0040532	0.984174	0.0333421	0.183737	0.421992	t	0.1225	0.0978	0.0137	1.084e-12	-++
rs72900144	intergenic	PITX2;MIR297	chr4:110785119	a	0.8762	-0.0979	1.529e-12	0.783801	-0.161413	0.0718767	0.78472	-0.0944007	0.373547	a	0.8726	-0.0993	0.0135	2.145e-13	---
rs72900157	intergenic	PITX2;MIR297	chr4:110789637	c	0.8757	-0.0976	1.675e-12	0.769587	-0.138796	0.113784	0.770221	-0.0890543	0.390414	c	0.8714	-0.0984	0.0135	3.277e-13	---
rs2129981	intergenic	PITX2;MIR297	chr4:110783043	t	0.1229	0.0976	1.859e-12	0.119427	0.168654	0.131756	0.113809	0.158558	0.229364	t	0.1227	0.0993	0.0137	4.486e-13	+++
rs1906596	intergenic	PITX2;MIR297	chr4:110791080	t	0.8751	-0.099	1.92e-12	0.753329	-0.146841	0.0909335	0.751772	-0.0537398	0.597991	t	0.8698	-0.0994	0.0138	5.739e-13	---
rs12644625	intergenic	PITX2;MIR297	chr4:110795357	t	0.1241	0.0974	1.975e-12	0.121526	0.170232	0.124643	0.118798	0.175188	0.175646	t	0.124	0.0994	0.0136	2.96e-13	+++
rs59788391	intergenic	PITX2;MIR297	chr4:110780277	a	0.8769	-0.0976	2.125e-12	0.959178	0.00172148	0.993273	0.966658	-0.183737	0.421992	a	0.8776	-0.0975	0.0138	1.915e-12	+--
rs1052053	exonic	PMF1;PMF1-BGLAP	chr1:156232382	a	0.6189	0.0675	2.253e-12	0.336132	0.0033145	0.968127	0.323608	0.102493	0.28177	a	0.6123	0.067	0.0095	1.646e-12	+++
rs1906593	intergenic	PITX2;MIR297	chr4:110790766	t	0.1233	0.0979	2.331e-12	0.247647	0.13864	0.108819	0.24639	0.0845341	0.405193	t	0.1287	0.0987	0.0137	5.757e-13	+++
rs2200733	intergenic	PITX2;MIR297	chr4:110789013	t	0.1229	0.0981	2.47e-12	0.217067	0.155841	0.0820965	0.215805	0.0910374	0.390923	t	0.1267	0.0993	0.0137	4.419e-13	+++
rs11587860	intergenic	SEMA4A;SLC25A44	chr1:156187160	c	0.3545	-0.0689	2.542e-12	0.619115	-0.00547498	0.94613	0.630412	-0.067425	0.474121	c	0.3612	-0.068	0.0097	2.149e-12	---
rs78229461	intergenic	PITX2;MIR297	chr4:110776497	t	0.1235	0.0971	2.582e-12	0.124349	0.180102	0.0999949	0.118435	0.121837	0.351525	t	0.1235	0.0987	0.0137	6.224e-13	+++
rs12646754	intergenic	PITX2;MIR297	chr4:110782416	t	0.1235	0.0966	2.869e-12	0.119661	0.17679	0.112817	0.114597	0.166937	0.203709	t	0.1233	0.0986	0.0136	4.653e-13	+++
rs2072499	intronic	SLC25A44	chr1:156199819	a	0.6443	0.0661	3.225e-12	0.375235	-0.0305108	0.706404	0.364592	0.0818657	0.377929	a	0.6378	0.065	0.0094	4.497e-12	-++
rs1906592	intergenic	PITX2;MIR297	chr4:110787848	t	0.8769	-0.0977	3.531e-12	0.77128	-0.144758	0.0990127	0.7712	-0.0947282	0.361551	t	0.8724	-0.0988	0.0138	7.993e-13	---
rs1906599	intergenic	PITX2;MIR297	chr4:110791530	t	0.2125	0.079	3.6e-12	0.43065	0.0708312	0.360278	0.432397	0.0818012	0.357279	t	0.2205	0.0789	0.0112	1.796e-12	+++
rs60409120	intergenic	PITX2;MIR297	chr4:110756239	t	0.1223	0.097	3.729e-12	0.168283	0.0570323	0.573508	0.159753	0.187359	0.102573	t	0.1237	0.0976	0.0138	1.379e-12	+++
rs2220427	intergenic	PITX2;MIR297	chr4:110793733	t	0.1235	0.0957	3.867e-12	0.11921	0.170063	0.128899	0.113809	0.175314	0.181648	t	0.1233	0.0977	0.0136	7.561e-13	+++
rs1137703	intronic	PMF1;PMF1-BGLAP	chr1:156214667	t	0.6447	0.0672	4.004e-12	0.377453	-0.0186672	0.817712	0.367054	0.07365	0.428807	t	0.638	0.0661	0.0096	5.337e-12	-++
rs10774624	intergenic	FAM109A;SH2B3	chr12:111395984	a	0.5285	-0.0654	4.042e-12	0.909458	-0.000249969	0.998616	0.918433	0.0400369	0.821475	a	0.5312	-0.0648	0.0094	4.479e-12	-+-
rs6533527	intergenic	PITX2;MIR297	chr4:110766358	a	0.1223	0.0964	4.332e-12	0.167487	0.0634723	0.531176	0.158966	0.179367	0.119388	a	0.1236	0.097	0.0137	1.325e-12	+++
rs6817105	intergenic	PITX2;MIR297	chr4:110784612	t	0.8759	-0.0955	4.398e-12	0.76187	-0.11563	0.189406	0.766343	-0.0555388	0.594251	t	0.8714	-0.0953	0.0135	1.794e-12	---
rs17042171	intergenic	PITX2;MIR297	chr4:110787131	a	0.1234	0.0968	4.748e-12	0.245368	0.131703	0.129008	0.242452	0.0760347	0.457543	a	0.1286	0.0973	0.0137	1.215e-12	+++
rs1906595	intergenic	PITX2;MIR297	chr4:110791028	t	0.8761	-0.0971	4.842e-12	0.753257	-0.146288	0.0922014	0.751576	-0.0528391	0.604226	t	0.8708	-0.0975	0.0137	1.076e-12	---
rs2842873	intronic	PMF1;PMF1-BGLAP	chr1:156234862	t	0.3772	-0.0661	5.862e-12	0.647353	-0.0201849	0.805463	0.661458	-0.079421	0.401599	t	0.3837	-0.0656	0.0095	4.62e-12	---
rs3184504	exonic	SH2B3	chr12:111446804	t	0.4713	0.0638	5.892e-12	0.0915738	0.0640634	0.646613	0.0834865	0.0615842	0.713922	t	0.4685	0.0638	0.0093	5.768e-12	+++
rs2251636	intronic	PMF1;PMF1-BGLAP	chr1:156233018	c	0.3766	-0.0649	5.933e-12	0.505745	0.0243081	0.751912	0.516426	-0.0311498	0.72612	c	0.38	-0.0632	0.0093	9.477e-12	+--
rs11065979	intergenic	ATXN2-AS;BRAP	chr12:111621753	t	0.4339	0.0647	6.442e-12	0.082947	-0.00481558	0.974007	0.0769837	0.0239606	0.890711	t	0.4315	0.0643	0.0094	6.672e-12	-++
rs2634071	intergenic	PITX2;MIR297	chr4:110748064	t	0.1825	0.0809	6.798e-12	0.418778	-0.0133477	0.865535	0.417564	0.173541	0.0499333	t	0.1916	0.0805	0.0116	3.561e-12	-++
rs2350269	intergenic	PITX2;MIR297	chr4:110765968	t	0.1198	0.0983	7.717e-12	0.135929	0.0689755	0.531917	0.129036	0.25086	0.0406292	t	0.1202	0.0999	0.0142	1.911e-12	+++
rs1906591	intergenic	PITX2;MIR297	chr4:110787733	a	0.1233	0.096	7.992e-12	0.119716	0.176899	0.112619	0.11486	0.181588	0.164735	a	0.1232	0.0982	0.0138	1.169e-12	+++
rs2253809	intronic	SLC25A44	chr1:156202334	t	0.6443	0.0647	8.48e-12	0.37725	-0.0222395	0.783468	0.367264	0.0732226	0.431698	t	0.6379	0.0636	0.0094	1.227e-11	-++
rs28521134	intergenic	PITX2;MIR297	chr4:110737407	t	0.1256	0.0941	9.189e-12	0.291051	-0.0862488	0.315212	0.285714	0.203553	0.0319119	t	0.1329	0.0919	0.0135	9.668e-12	-++
rs2842882	intronic	SLC25A44	chr1:156195551	t	0.6539	0.0666	9.245e-12	0.379873	-0.0291673	0.720039	0.369888	0.0661622	0.479503	t	0.647	0.0652	0.0097	1.568e-11	-++
rs2540175	intronic	PMF1;PMF1-BGLAP	chr1:156214956	t	0.6463	0.065	9.329e-12	0.377453	-0.0186672	0.817712	0.367054	0.07365	0.428807	t	0.6398	0.064	0.0094	9.495e-12	-++
rs11944778	intergenic	PITX2;MIR297	chr4:110735811	a	0.1257	0.0938	9.488e-12	0.295093	-0.0796375	0.351488	0.288658	0.197235	0.0372896	a	0.1332	0.0916	0.0135	1.111e-11	-++
rs17042076	intergenic	PITX2;MIR297	chr4:110731182	t	0.8743	-0.0937	9.789e-12	0.704473	0.0815138	0.339686	0.711473	-0.198129	0.0365719	t	0.8668	-0.0914	0.0135	1.191e-11	+--
rs11930528	intergenic	PITX2;MIR297	chr4:110739038	t	0.1257	0.0936	9.969e-12	0.294224	-0.0744822	0.38347	0.288002	0.209247	0.0269134	t	0.1332	0.0918	0.0135	1.007e-11	-++
rs144691425	intergenic	PITX2;MIR297	chr4:110761847	t	0.8806	-0.1025	9.981e-12	0.832006	-0.0591742	0.559295	0.84073	-0.190596	0.0968874	t	0.8789	-0.103	0.0148	3.467e-12	---
rs1906618	intergenic	PITX2;MIR297	chr4:110774266	a	0.8763	-0.0964	1.015e-11	0.785569	-0.0447917	0.631458	0.793824	-0.157884	0.13566	a	0.8729	-0.0963	0.0139	4.484e-12	---
rs6427304	intergenic	SEMA4A;SLC25A44	chr1:156186998	a	0.6445	0.0655	1.019e-11	0.36423	0.0112861	0.890443	0.351792	0.0753486	0.428832	a	0.6378	0.0649	0.0095	8.051e-12	+++
rs2241108	UTR3	SLC25A44	chr1:156211216	c	0.6443	0.0644	1.021e-11	0.377744	-0.0225943	0.78063	0.367387	0.0723393	0.437021	c	0.6379	0.0633	0.0094	1.533e-11	-++
rs12647393	intergenic	PITX2;MIR297	chr4:110728126	t	0.126	0.0934	1.047e-11	0.260136	-0.0649461	0.462794	0.254727	0.167259	0.0915298	t	0.1314	0.0911	0.0134	1.104e-11	-++
rs6427307	intronic	PMF1;PMF1-BGLAP	chr1:156220292	a	0.6435	0.0644	1.279e-11	0.363136	-0.0406481	0.619607	0.354577	0.0902337	0.336719	a	0.6369	0.0633	0.0094	1.593e-11	-++
rs2842870	intronic	PMF1;PMF1-BGLAP	chr1:156230880	t	0.6376	0.0654	1.284e-11	0.482769	-0.0467405	0.541721	0.476569	0.0587499	0.516259	t	0.6334	0.0636	0.0096	3.058e-11	-++
rs17042144	intergenic	PITX2;MIR297	chr4:110768510	t	0.8798	-0.0953	1.291e-11	0.874258	-0.108226	0.333607	0.88199	-0.240803	0.0563309	t	0.8797	-0.0973	0.0139	2.644e-12	---
rs3001789	intronic	PMF1;PMF1-BGLAP	chr1:156227823	t	0.6412	0.0644	1.346e-11	0.584024	-0.0199889	0.795191	0.591821	0.0691775	0.448456	t	0.6398	0.0632	0.0094	1.599e-11	-++
rs2540173	intronic	PMF1;PMF1-BGLAP	chr1:156218423	a	0.6445	0.0642	1.352e-11	0.377235	-0.0176641	0.827354	0.36715	0.0730553	0.432589	a	0.6381	0.0632	0.0094	1.679e-11	-++
rs2984615	intronic	SLC25A44	chr1:156195526	c	0.3456	-0.065	1.394e-11	0.620109	0.0288286	0.723146	0.630112	-0.0661622	0.479503	c	0.3523	-0.0637	0.0095	1.818e-11	+--
rs3001790	intronic	SLC25A44	chr1:156195499	t	0.6538	0.0651	1.394e-11	0.378366	-0.0343761	0.672963	0.369288	0.0600503	0.521199	t	0.6471	0.0637	0.0095	1.87e-11	-++
rs2266514	intronic	SLC25A44	chr1:156203894	t	0.655	0.0649	1.404e-11	0.379015	-0.0238143	0.768648	0.3696	0.0640446	0.49214	t	0.6483	0.0637	0.0095	1.894e-11	-++
rs2241107	upstream;downstream	PMF1;PMF1-BGLAP;SLC25A44	chr1:156212919	t	0.644	0.0641	1.407e-11	0.377363	-0.0209275	0.79635	0.367124	0.0734549	0.430078	t	0.6376	0.0631	0.0094	1.854e-11	-++
rs75021220	intergenic	PITX2;MIR297	chr4:110737238	t	0.1162	0.0999	1.494e-11	0.294842	-0.0807731	0.345282	0.288492	0.197957	0.0363995	t	0.1253	0.0971	0.0144	1.657e-11	-++
rs2758603	intronic	PMF1;PMF1-BGLAP	chr1:156229203	t	0.6413	0.0643	1.548e-11	0.584133	-0.0202927	0.792165	0.591821	0.0697231	0.444977	t	0.6399	0.0631	0.0094	1.716e-11	-++
rs2758607	intronic	PMF1;PMF1-BGLAP	chr1:156232968	a	0.36	-0.0641	1.559e-11	0.328305	0.0663681	0.407051	0.325938	-0.0154254	0.872576	a	0.3592	-0.0618	0.0094	4.495e-11	+--
rs1906617	intergenic	PITX2;MIR297	chr4:110774658	a	0.8764	-0.0951	1.577e-11	0.823316	-0.0631626	0.522932	0.831757	-0.0200379	0.865211	a	0.8747	-0.0934	0.0139	1.579e-11	---
rs2736609	intronic	PMF1;PMF1-BGLAP	chr1:156232849	t	0.3618	-0.0639	1.611e-11	0.328528	0.0666114	0.404346	0.326253	-0.0175644	0.855201	t	0.361	-0.0617	0.0094	5.127e-11	+--
rs17042121	intergenic	PITX2;MIR297	chr4:110755945	a	0.88	-0.0946	1.68e-11	0.811668	-0.0519756	0.589523	0.81885	-0.10802	0.335398	a	0.8777	-0.0939	0.0137	8.399e-12	---
rs2634073	intergenic	PITX2;MIR297	chr4:110744627	t	0.1824	0.0792	1.712e-11	0.419152	-0.0145514	0.853489	0.417564	0.173541	0.0499333	t	0.1915	0.0788	0.0116	9.757e-12	-++
rs2984613	intronic	PMF1;PMF1-BGLAP	chr1:156227589	t	0.3579	-0.0641	1.718e-11	0.279373	0.0566355	0.499449	0.267857	-0.0459654	0.651557	t	0.3561	-0.0624	0.0094	3.098e-11	+--
rs10026140	intergenic	PITX2;MIR297	chr4:110721695	t	0.875	-0.0932	1.732e-11	0.706427	0.0707873	0.407984	0.713235	-0.200734	0.0342472	t	0.8675	-0.0913	0.0135	1.285e-11	+--
rs2853641	UTR3	SLC25A44	chr1:156211979	a	0.6444	0.0637	1.776e-11	0.377671	-0.0222098	0.784254	0.367616	0.0711386	0.444834	a	0.638	0.0626	0.0094	2.538e-11	-++
rs10019689	intergenic	PITX2;MIR297	chr4:110728713	a	0.1265	0.0922	1.812e-11	0.293138	-0.0742064	0.385843	0.286371	0.201895	0.0337278	a	0.1338	0.0903	0.0134	1.558e-11	-++
rs2248074	intronic	PMF1;PMF1-BGLAP	chr1:156226097	t	0.3386	-0.0649	1.88e-11	0.40605	0.0569756	0.45872	0.397709	-0.0511417	0.577762	t	0.3403	-0.0629	0.0096	5.107e-11	+--
rs1906609	intergenic	PITX2;MIR297	chr4:110745295	t	0.1826	0.0806	1.889e-11	0.399392	-0.025526	0.748056	0.398661	0.163945	0.0645479	t	0.1911	0.0797	0.0118	1.199e-11	-++
rs2842869	intergenic	SEMA4A;SLC25A44	chr1:156190905	a	0.6537	0.0663	1.899e-11	0.379579	-0.0276086	0.734546	0.368955	0.058599	0.535012	a	0.6467	0.0649	0.0098	3.227e-11	-++
rs2758598	intronic	PMF1;PMF1-BGLAP	chr1:156224548	a	0.3363	-0.065	1.978e-11	0.257659	0.0747363	0.379692	0.247499	-0.0233874	0.823222	a	0.3346	-0.0629	0.0096	5.706e-11	+--
rs2758608	intronic	PMF1;PMF1-BGLAP	chr1:156233069	a	0.6397	0.0635	2.185e-11	0.671545	-0.0669294	0.402198	0.673706	0.0176916	0.85416	a	0.6405	0.0613	0.0094	6.787e-11	-++
rs2251847	intronic	PMF1;PMF1-BGLAP	chr1:156234256	a	0.3587	-0.0633	2.218e-11	0.461828	0.00855332	0.910557	0.464286	-0.0419737	0.64156	a	0.3614	-0.062	0.0094	3.827e-11	+--
rs2758609	intronic	PMF1;PMF1-BGLAP	chr1:156233077	a	0.3602	-0.0634	2.257e-11	0.328455	0.0669294	0.402198	0.326207	-0.0173639	0.85682	a	0.3594	-0.0612	0.0094	7.291e-11	+--
rs887953	intronic	PMF1;PMF1-BGLAP	chr1:156221358	t	0.6613	0.0643	2.258e-11	0.543847	-0.0640728	0.403165	0.547127	0.074605	0.408216	t	0.6582	0.0625	0.0095	4.317e-11	-++
rs11066283	intergenic	HECTD4;RPL6	chr12:112402962	a	0.5885	-0.0692	2.36e-11	0.921522	-0.0386532	0.795318	0.926281	-0.0167391	0.924383	a	0.5913	-0.0689	0.0104	2.934e-11	---
rs142641595	intergenic	PITX2;MIR297	chr4:110760383	a	0.1079	0.1086	2.368e-11	0.16809	0.0586179	0.563	0.159401	0.189487	0.0988797	a	0.1104	0.1089	0.0159	8.236e-12	+++
rs2842864	intergenic	SEMA4A;SLC25A44	chr1:156189426	a	0.3455	-0.0647	2.409e-11	0.620109	0.0290942	0.720886	0.63101	-0.0525355	0.577537	a	0.3522	-0.0633	0.0096	4.014e-11	+--
rs2736605	intronic	SLC25A44	chr1:156204684	t	0.6556	0.0642	2.473e-11	0.378992	-0.02414	0.76559	0.369204	0.0646635	0.487364	t	0.6488	0.063	0.0095	3.089e-11	-++
rs2758600	intronic	PMF1;PMF1-BGLAP	chr1:156225414	t	0.3374	-0.0645	2.504e-11	0.25764	0.112167	0.188794	0.247497	-0.0235635	0.821407	t	0.3356	-0.0619	0.0096	1.104e-10	+--
rs2758618	intergenic	SEMA4A;SLC25A44	chr1:156191101	t	0.6547	0.0646	2.552e-11	0.379747	-0.0281228	0.729732	0.36899	0.0525545	0.577383	t	0.6479	0.0632	0.0096	4.26e-11	-++
rs2758619	intergenic	SEMA4A;SLC25A44	chr1:156192768	a	0.6548	0.0642	2.678e-11	0.379873	-0.0288039	0.723407	0.369888	0.0661622	0.479503	a	0.6481	0.063	0.0095	3.187e-11	-++
rs2853643	intronic	PMF1;PMF1-BGLAP	chr1:156215040	a	0.3367	-0.0642	2.78e-11	0.269058	0.0941914	0.261256	0.258612	-0.0338185	0.743733	a	0.3352	-0.0619	0.0095	7.087e-11	+--
rs2736613	intronic	PMF1;PMF1-BGLAP	chr1:156226225	t	0.6625	0.0644	2.865e-11	0.589309	-0.040902	0.594457	0.596235	0.0470402	0.607284	t	0.6606	0.0626	0.0096	6.227e-11	-++
rs2758615	intergenic	SEMA4A;SLC25A44	chr1:156188576	t	0.654	0.0646	3.059e-11	0.363442	-0.0271544	0.741947	0.351698	0.0580519	0.54285	t	0.647	0.0633	0.0096	4.013e-11	-++
rs2758605	intronic	PMF1;PMF1-BGLAP	chr1:156230654	c	0.3586	-0.063	3.089e-11	0.416521	0.0184193	0.810649	0.409847	-0.0799354	0.382768	c	0.36	-0.062	0.0094	3.92e-11	+--
rs17042098	intergenic	PITX2;MIR297	chr4:110743002	a	0.1194	0.0932	3.275e-11	0.15207	0.0917402	0.377753	0.144657	0.246055	0.0371164	a	0.1203	0.0953	0.0139	6.543e-12	+++
rs2758616	intergenic	SEMA4A;SLC25A44	chr1:156190567	t	0.6532	0.0643	3.281e-11	0.379726	-0.0282678	0.728433	0.368787	0.053427	0.5712	t	0.6465	0.0629	0.0096	5.206e-11	-++
rs77309872	intergenic	PITX2;MIR297	chr4:110755753	t	0.8801	-0.0935	3.31e-11	0.811089	-0.0481614	0.617238	0.818325	-0.104162	0.352924	t	0.8777	-0.0927	0.0138	2.118e-11	---
rs77699185	intergenic	PITX2;MIR297	chr4:110764252	a	0.8801	-0.0936	3.328e-11	0.863636	-0.0645229	0.558582	0.87057	-0.262657	0.0314376	a	0.8797	-0.0953	0.0139	6.862e-12	---
rs78115319	intergenic	PITX2;MIR297	chr4:110764806	t	0.1199	0.0935	3.49e-11	0.120512	0.0955011	0.404338	0.113416	0.280219	0.0279385	t	0.1198	0.0958	0.0139	5.845e-12	+++
rs1060604	intronic	PMF1;PMF1-BGLAP	chr1:156214477	t	0.6627	0.0644	3.492e-11	0.730602	-0.0955192	0.253982	0.740746	0.0223315	0.828131	t	0.6643	0.0619	0.0096	1.076e-10	-++
rs2107595	intergenic	HDAC9;TWIST1	chr7:19009765	a	0.1671	0.0803	3.586e-11	0.215817	0.0194496	0.834218	0.206199	0.125954	0.236157	a	0.1684	0.0799	0.0119	2.098e-11	+++
rs17042102	intergenic	PITX2;MIR297	chr4:110747470	a	0.1194	0.0929	3.695e-11	0.139102	0.0812205	0.452519	0.129824	0.240111	0.0502393	a	0.1199	0.0946	0.0138	7.126e-12	+++
rs2842857	intronic	SLC25A44	chr1:156198945	t	0.6533	0.0645	3.823e-11	0.364033	-0.0519609	0.524621	0.355861	0.0871864	0.352806	t	0.6461	0.0631	0.0097	7.015e-11	-++
rs17042112	intergenic	PITX2;MIR297	chr4:110750521	t	0.1194	0.0929	4.19e-11	0.14203	0.077831	0.468023	0.132187	0.215361	0.0790597	t	0.1199	0.0942	0.0139	1.175e-11	+++
rs11065991	intronic	BRAP	chr12:111645358	t	0.4196	0.0613	4.26e-11	0.0800985	0.0289178	0.84589	0.0745994	0.0345657	0.843861	t	0.4173	0.0611	0.0093	4.343e-11	+++
rs653178	intronic	ATXN2	chr12:111569952	t	0.5266	-0.0626	4.4e-11	0.908119	-0.0615089	0.660438	0.916513	-0.0617252	0.713548	t	0.5296	-0.0626	0.0095	3.733e-11	---
rs2253677	intronic	SLC25A44	chr1:156201505	c	0.6548	0.0629	4.554e-11	0.378231	-0.0340688	0.674492	0.368976	0.0678455	0.46636	c	0.6481	0.0616	0.0095	8.144e-11	-++
rs146931551	intergenic	PITX2;MIR297	chr4:110761735	a	0.6414	-0.097	4.663e-11	0.508119	-0.0218496	0.779392	0.508816	-0.1113	0.209636	a	0.6335	-0.0949	0.0143	2.871e-11	---
rs4605724	intergenic	PITX2;MIR297	chr4:110763925	a	0.12	0.0925	4.794e-11	0.12471	0.0894293	0.429485	0.119191	0.271781	0.0304483	a	0.1201	0.0947	0.0139	9.99e-12	+++
rs2853646	intronic	PMF1;PMF1-BGLAP	chr1:156219835	t	0.3266	-0.0651	4.845e-11	0.266667	0.0997096	0.23577	0.256444	-0.0217345	0.833467	t	0.3252	-0.0625	0.0098	1.734e-10	+--
rs10516563	intergenic	PITX2;MIR297	chr4:110756566	t	0.88	-0.0922	5.12e-11	0.827953	-0.075942	0.443731	0.83539	-0.111559	0.334138	t	0.8784	-0.0922	0.0138	2.142e-11	---
rs7137828	intronic	ATXN2	chr12:111494996	t	0.527	-0.0613	5.211e-11	0.907748	-0.0562575	0.687446	0.916513	-0.0599562	0.721376	t	0.5299	-0.0613	0.0093	3.761e-11	---
rs2842865	intergenic	SEMA4A;SLC25A44	chr1:156189741	a	0.3432	-0.0648	5.39e-11	0.620053	0.0292785	0.719202	0.630876	-0.0607093	0.519562	a	0.3503	-0.0634	0.0098	8.802e-11	+--
rs2248080	intronic	PMF1;PMF1-BGLAP	chr1:156226180	a	0.3152	-0.067	6.075e-11	0.268856	0.0977889	0.242528	0.258816	-0.0249138	0.808995	a	0.314	-0.0642	0.0101	1.866e-10	+--
rs4766897	intronic	ACAD10	chr12:111741667	t	0.3382	0.0714	6.133e-11	0.0570195	0.216747	0.18767	0.0512821	-0.159104	0.473988	t	0.3363	0.0715	0.0109	4.695e-11	+-+
rs78073007	intergenic	PITX2;MIR297	chr4:110742777	t	0.1193	0.0923	6.278e-11	0.119427	0.0792824	0.49213	0.112848	0.255247	0.0472263	t	0.1192	0.094	0.0139	1.408e-11	+++
rs17042115	intergenic	PITX2;MIR297	chr4:110750654	a	0.8818	-0.0924	7.673e-11	0.857918	-0.0771647	0.471901	0.867813	-0.215361	0.0790597	a	0.8812	-0.0937	0.014	2.045e-11	---
rs7436333	intergenic	PITX2;MIR297	chr4:110736191	a	0.1243	0.0912	9.43e-11	0.12652	0.0536355	0.637252	0.11801	0.278934	0.0264162	a	0.1243	0.0929	0.0139	2.343e-11	+++
rs74900776	intergenic	PITX2;MIR297	chr4:110735363	a	0.1229	0.0901	9.755e-11	0.126592	0.052877	0.641807	0.11801	0.278934	0.0264162	a	0.1229	0.0918	0.0137	2.17e-11	+++
rs2244144	intronic	PMF1;PMF1-BGLAP	chr1:156214807	a	0.3368	-0.0627	9.945e-11	0.26913	0.0936269	0.264191	0.258548	-0.0332652	0.747754	a	0.3352	-0.0604	0.0096	3.064e-10	+--
rs2247937	intronic	PMF1;PMF1-BGLAP	chr1:156224572	t	0.322	-0.064	1.003e-10	0.249563	0.0655911	0.449989	0.240063	0.00511689	0.961113	t	0.3204	-0.0617	0.0098	2.878e-10	++-
rs4626276	intergenic	PITX2;MIR297	chr4:110728833	a	0.877	-0.0897	1.008e-10	0.873335	-0.0510448	0.653497	0.882515	-0.268973	0.0331626	a	0.877	-0.0913	0.0137	2.868e-11	---
rs56758856	intergenic	PITX2;MIR297	chr4:110739070	t	0.8775	-0.0898	1.166e-10	0.875579	-0.0494756	0.666295	0.883828	-0.315898	0.0114623	t	0.8775	-0.0919	0.0137	2.03e-11	---
rs79687642	intergenic	PITX2;MIR297	chr4:110761458	t	0.8813	-0.0968	1.203e-10	0.863636	-0.0645229	0.558582	0.870667	-0.263587	0.0308203	t	0.8808	-0.0987	0.0148	2.28e-11	---
rs17042093	intergenic	PITX2;MIR297	chr4:110738956	c	0.1226	0.0898	1.225e-10	0.136982	0.0648229	0.553357	0.12569	0.236502	0.0572091	c	0.1229	0.0912	0.0137	2.858e-11	+++
rs12647316	intergenic	PITX2;MIR297	chr4:110728095	t	0.1239	0.0892	1.242e-10	0.150043	0.0314696	0.766472	0.139669	0.18938	0.118695	t	0.1245	0.0895	0.0137	6.296e-11	+++
rs11066188	intronic	HECTD4	chr12:112172910	a	0.416	0.0605	1.282e-10	0.0786045	0.0374981	0.801035	0.0735101	0.0216147	0.902392	a	0.4137	0.0603	0.0094	1.221e-10	+++
rs76756825	intergenic	PITX2;MIR297	chr4:110735491	t	0.1227	0.0895	1.323e-10	0.126592	0.052877	0.641807	0.11801	0.278934	0.0264162	t	0.1227	0.0912	0.0137	2.901e-11	+++
rs11098088	intergenic	PITX2;MIR297	chr4:110732968	t	0.8773	-0.0894	1.345e-10	0.873191	-0.049685	0.662162	0.88199	-0.278934	0.0264162	t	0.8773	-0.0911	0.0137	3.115e-11	---
rs4434326	intergenic	PITX2;MIR297	chr4:110731720	t	0.8771	-0.0894	1.351e-10	0.849812	-0.0310819	0.769308	0.860462	-0.190695	0.116099	t	0.8764	-0.0897	0.0137	5.696e-11	---
rs17042081	intergenic	PITX2;MIR297	chr4:110732055	t	0.1226	0.0894	1.353e-10	0.126592	0.052042	0.647167	0.117485	0.268973	0.0331626	t	0.1226	0.091	0.0137	3.291e-11	+++
rs76229004	intergenic	PITX2;MIR297	chr4:110737902	t	0.1225	0.0896	1.359e-10	0.132962	0.0525925	0.636816	0.126149	0.292558	0.0165811	t	0.1227	0.0916	0.0138	3.166e-11	+++
rs17042088	intergenic	PITX2;MIR297	chr4:110733658	t	0.1227	0.0892	1.368e-10	0.126737	0.0506076	0.656296	0.117747	0.281073	0.0252572	t	0.1227	0.0909	0.0137	3.363e-11	+++
rs28392642	intergenic	PITX2;MIR297	chr4:110730401	t	0.8771	-0.0893	1.38e-10	0.849522	-0.0282375	0.789968	0.860331	-0.189595	0.118254	t	0.8764	-0.0896	0.0137	6.155e-11	---
rs75187510	intergenic	PITX2;MIR297	chr4:110734083	t	0.1227	0.0894	1.382e-10	0.124729	0.0572401	0.615676	0.11594	0.302435	0.0158085	t	0.1226	0.0915	0.0137	2.549e-11	+++
rs4447925	intergenic	PITX2;MIR297	chr4:110736492	t	0.1226	0.0896	1.394e-10	0.126665	0.0523268	0.645297	0.11801	0.278934	0.0264162	t	0.1226	0.0913	0.0138	3.754e-11	+++
rs77860854	intergenic	PITX2;MIR297	chr4:110734422	a	0.8773	-0.0894	1.394e-10	0.873191	-0.0498372	0.661204	0.88199	-0.278934	0.0264162	a	0.8773	-0.0911	0.0137	3.112e-11	---
rs79631257	intergenic	PITX2;MIR297	chr4:110733842	t	0.1226	0.0894	1.395e-10	0.123408	0.0575139	0.616158	0.114991	0.310685	0.0132998	t	0.1225	0.0916	0.0137	2.435e-11	+++
rs74496596	intergenic	PITX2;MIR297	chr4:110733931	t	0.1227	0.0894	1.396e-10	0.126737	0.0506076	0.656296	0.11801	0.278934	0.0264162	t	0.1227	0.0911	0.0137	3.095e-11	+++
rs77672008	intergenic	PITX2;MIR297	chr4:110730516	t	0.1227	0.0894	1.398e-10	0.126592	0.052042	0.647167	0.117485	0.268973	0.0331626	t	0.1227	0.091	0.0137	3.291e-11	+++
rs4833436	intergenic	PITX2;MIR297	chr4:110732590	t	0.1227	0.0893	1.416e-10	0.134356	0.0162768	0.884677	0.12395	0.251264	0.0435879	t	0.1229	0.0902	0.0137	4.803e-11	+++
rs12639820	intergenic	PITX2;MIR297	chr4:110734884	t	0.8774	-0.0893	1.43e-10	0.873263	-0.0515863	0.650052	0.882222	-0.282099	0.024714	t	0.8774	-0.091	0.0137	3.162e-11	---
rs11098089	intergenic	PITX2;MIR297	chr4:110733070	a	0.8772	-0.089	1.466e-10	0.859945	-0.0235114	0.830136	0.869257	-0.20008	0.107152	a	0.8768	-0.0893	0.0137	7.134e-11	---
rs79654735	intergenic	PITX2;MIR297	chr4:110730296	a	0.8773	-0.0892	1.474e-10	0.873408	-0.052042	0.647167	0.882616	-0.270004	0.0324748	a	0.8773	-0.0908	0.0137	3.6e-11	---
rs10774625	intronic	ATXN2	chr12:111472415	a	0.4826	0.0612	1.486e-10	0.0946559	0.0611892	0.661765	0.0854555	0.0304516	0.856759	a	0.4795	0.0611	0.0096	1.659e-10	+++
rs76013973	intergenic	PITX2;MIR297	chr4:110730656	a	0.1227	0.0892	1.519e-10	0.126176	0.0316828	0.782354	0.117253	0.271697	0.0313729	a	0.1227	0.0905	0.0137	4.116e-11	+++
rs4543199	intergenic	PITX2;MIR297	chr4:110726984	t	0.8769	-0.0886	1.691e-10	0.849739	-0.0298791	0.778031	0.860331	-0.189595	0.118254	t	0.8762	-0.0889	0.0137	8.454e-11	---
rs10024267	intergenic	PITX2;MIR297	chr4:110725811	t	0.8769	-0.0889	1.698e-10	0.85008	-0.0327092	0.757507	0.860462	-0.190182	0.117109	t	0.8762	-0.0893	0.0137	7.146e-11	---
rs2475757	intronic	PMF1;PMF1-BGLAP	chr1:156216843	c	0.6739	0.0672	1.808e-10	0.571616	-0.0715855	0.351795	0.576781	0.0266181	0.770832	c	0.6708	0.0642	0.0103	5.359e-10	-++
rs7534434	intronic	PMF1;PMF1-BGLAP	chr1:156216824	a	0.6515	0.0662	1.81e-10	0.378109	-0.0147462	0.855345	0.367282	0.0726834	0.434759	a	0.6437	0.065	0.0103	2.329e-10	-++
rs74964720	intergenic	PITX2;MIR297	chr4:110726181	t	0.8772	-0.0888	1.817e-10	0.873335	-0.0510448	0.653497	0.882616	-0.270004	0.0324748	t	0.8772	-0.0904	0.0137	4.392e-11	---
rs78936896	intergenic	PITX2;MIR297	chr4:110726216	a	0.1229	0.0886	1.956e-10	0.124003	0.0514723	0.653602	0.11494	0.299593	0.0175457	a	0.1228	0.0906	0.0137	4.05e-11	+++
rs2758612	intronic	PMF1;PMF1-BGLAP	chr1:156235510	t	0.6445	0.0659	2.005e-10	0.468031	-0.03338	0.6711	0.46313	0.0590422	0.514706	t	0.6392	0.0641	0.0102	3.854e-10	-++
rs4998248	intronic	PMF1;PMF1-BGLAP	chr1:156216813	a	0.6339	0.0655	2.045e-10	0.377726	-0.0133386	0.869101	0.367185	0.0730646	0.432312	a	0.6267	0.0643	0.0102	2.363e-10	-++
rs12648785	intergenic	PITX2;MIR297	chr4:110734736	a	0.1223	0.0889	2.135e-10	0.126592	0.052877	0.641807	0.117879	0.281073	0.025257	a	0.1223	0.0907	0.0138	5.145e-11	+++
rs4529121	intergenic	PITX2;MIR297	chr4:110724399	a	0.1219	0.0884	2.294e-10	0.12623	0.0556144	0.624955	0.117354	0.269638	0.0327218	a	0.1219	0.0901	0.0137	5.157e-11	+++
rs4766578	intronic	ATXN2	chr12:111466567	a	0.517	-0.0582	2.546e-10	0.905536	-0.0642135	0.645598	0.914391	-0.0282473	0.86701	a	0.5198	-0.0581	0.0092	2.263e-10	---
rs28650220	intergenic	PITX2;MIR297	chr4:110723857	t	0.1229	0.0884	2.693e-10	0.212991	0.00396214	0.96603	0.211441	0.132781	0.206182	t	0.1264	0.0873	0.0137	1.991e-10	+++
rs78652110	intergenic	PITX2;MIR297	chr4:110720735	a	0.1219	0.0884	2.699e-10	0.12348	0.0566733	0.621437	0.115122	0.295501	0.0192019	a	0.1218	0.0904	0.0138	5.914e-11	+++
rs2736611	intronic	PMF1;PMF1-BGLAP	chr1:156235592	a	0.6464	0.0652	2.73e-10	0.478695	-0.0300902	0.701131	0.473569	0.0616218	0.498881	a	0.6414	0.0636	0.0101	3.782e-10	-++
rs7310615	intronic	SH2B3	chr12:111427245	c	0.4751	0.0591	2.884e-10	0.0919069	0.0780068	0.577191	0.0834211	0.059796	0.721756	c	0.4722	0.0592	0.0094	2.607e-10	+++
rs12650941	intergenic	PITX2;MIR297	chr4:110723655	a	0.1227	0.0882	2.903e-10	0.189436	0.0147507	0.879737	0.189143	0.17986	0.0940926	a	0.1251	0.0882	0.0137	1.36e-10	+++
rs17042059	intergenic	PITX2;MIR297	chr4:110720030	a	0.1223	0.0878	2.927e-10	0.14903	0.0288984	0.785747	0.13875	0.196594	0.105441	a	0.123	0.0882	0.0137	1.188e-10	+++
rs7953257	intronic	HECTD4	chr12:112246417	a	0.4242	0.0604	2.964e-10	0.0788481	0.0322155	0.828586	0.073777	0.0151447	0.931537	a	0.4217	0.0602	0.0096	3.217e-10	+++
rs1906611	intergenic	PITX2;MIR297	chr4:110744760	t	0.8888	-0.0952	3.483e-10	0.817708	-0.0532943	0.585756	0.828256	-0.122695	0.279299	t	0.8861	-0.0947	0.0149	2.014e-10	---
rs79469997	intergenic	PITX2;MIR297	chr4:110723068	t	0.8773	-0.0879	3.495e-10	0.813359	-0.0150856	0.877569	0.812981	-0.196085	0.0677951	t	0.875	-0.0882	0.0137	1.366e-10	---
rs61189242	intergenic	PITX2;MIR297	chr4:110722370	t	0.1227	0.0879	3.506e-10	0.188634	-0.00288416	0.976621	0.188762	0.176027	0.102566	t	0.1251	0.0876	0.0137	1.898e-10	-++
rs2540183	intronic	SLC25A44	chr1:156195094	c	0.6718	0.0649	3.547e-10	0.733994	-0.0585425	0.496979	0.741764	-0.0452697	0.660317	c	0.6734	0.0621	0.0102	1.046e-09	--+
rs597808	intronic	ATXN2	chr12:111535554	a	0.4882	0.06	3.753e-10	0.0917551	0.0653757	0.640523	0.0835084	0.0617628	0.713363	a	0.485	0.06	0.0096	3.428e-10	+++
rs17630235	downstream	TRAFD1	chr12:112153882	a	0.4152	0.0586	4.227e-10	0.0784214	0.0415162	0.780111	0.0733788	0.024595	0.88925	a	0.4129	0.0584	0.0094	4.437e-10	+++
rs57301765	intergenic	HDAC9;TWIST1	chr7:19013110	a	0.1686	0.0758	4.883e-10	0.289658	0.0712224	0.397431	0.289293	0.00782927	0.935942	a	0.1729	0.0747	0.012	4.59e-10	+++
rs11065987	intergenic	ATXN2-AS;BRAP	chr12:111634620	a	0.5797	-0.0588	5.233e-10	0.919731	-0.0393265	0.790155	0.925308	-0.0331833	0.849955	a	0.5821	-0.0586	0.0095	5.829e-10	---
rs2013002	intergenic	ACAD10;ALDH2	chr12:111762346	t	0.4267	0.0588	1.033e-09	0.0801394	0.0435957	0.768019	0.074303	0.0343724	0.844668	t	0.4242	0.0587	0.0096	8.635e-10	+++
rs4959130	intergenic	FOXQ1;FOXF2	chr6:1356681	a	0.1417	0.0799	1.127e-09	0.0291987	0.383369	0.0578478	0.0270839	-0.449959	0.173215	a	0.1411	0.0803	0.0131	7.726e-10	+-+
rs11066309	intronic	PTPN11	chr12:112445672	a	0.4179	0.0572	1.3e-09	0.0784058	0.0227004	0.879703	0.0723511	0.0107718	0.951736	a	0.4156	0.0569	0.0094	1.221e-09	+++
rs11066320	intronic	PTPN11	chr12:112468611	a	0.4282	0.0559	1.792e-09	0.0814242	0.002447	0.986933	0.0772727	-0.00499646	0.97741	a	0.4259	0.0555	0.0093	2.094e-09	+-+
rs4942561	intronic	LRCH1	chr13:46635212	t	0.7581	0.064	2.048e-09	0.73304	0.0743529	0.40328	0.717569	-0.0690875	0.475469	t	0.7573	0.0626	0.0106	3.133e-09	+-+
rs4451181	intergenic	FOXQ1;FOXF2	chr6:1362558	a	0.1422	0.0791	2.265e-09	0.0294842	0.370301	0.0669201	0.0281357	-0.208769	0.476819	a	0.1415	0.0798	0.0132	1.352e-09	+-+
rs1535791	intronic	LRCH1	chr13:46591323	t	0.242	-0.0637	2.427e-09	0.127989	-0.18316	0.13785	0.13224	0.110253	0.389967	t	0.2404	-0.0634	0.0106	2.415e-09	-+-
rs75805880	intergenic	FOXQ1;FOXF2	chr6:1356159	a	0.1423	0.0777	2.902e-09	0.0296162	0.357765	0.0765205	0.0283613	-0.300377	0.321175	a	0.1416	0.0782	0.0131	2.163e-09	+-+
rs6905560	intergenic	FOXQ1;FOXF2	chr6:1362050	t	0.8577	-0.078	2.92e-09	0.970507	-0.370052	0.0671026	0.972251	0.282891	0.352433	t	0.8584	-0.0786	0.0131	1.803e-09	-+-
rs77190919	intergenic	FOXQ1;FOXF2	chr6:1362992	a	0.1421	0.0782	3.144e-09	0.0294203	0.373114	0.0649168	0.0278874	-0.199742	0.49597	a	0.1414	0.0789	0.0132	2.031e-09	+-+
rs6561321	intronic	LRCH1	chr13:46587425	a	0.7574	0.0631	3.238e-09	0.791205	0.195672	0.0511688	0.784143	-0.0371224	0.728968	a	0.758	0.0636	0.0106	1.893e-09	+-+
rs17696736	intronic	NAA25	chr12:112049014	a	0.5693	-0.0556	3.341e-09	0.916317	-0.00872185	0.952754	0.922925	0.0376915	0.831114	a	0.5717	-0.0551	0.0094	3.932e-09	-+-
rs146412847	intergenic	FOXQ1;FOXF2	chr6:1357034	a	0.1418	0.082	3.344e-09	0.0295609	0.366724	0.069575	0.0278801	-0.285968	0.347232	a	0.141	0.0826	0.0139	2.509e-09	+-+
rs76845519	intergenic	FOXQ1;FOXF2	chr6:1361438	c	0.8576	-0.0775	3.379e-09	0.970516	-0.370301	0.0669201	0.971872	0.20852	0.477346	c	0.8583	-0.0782	0.0131	2.17e-09	-+-
rs17260983	intergenic	FOXQ1;FOXF2	chr6:1341417	t	0.1371	0.0775	3.4e-09	0.0280151	0.426816	0.0361388	0.0276098	-0.112973	0.689481	t	0.1364	0.0785	0.0131	1.817e-09	+-+
rs6912034	intergenic	FOXQ1;FOXF2	chr6:1350599	t	0.1423	0.0769	3.516e-09	0.0428758	0.300919	0.0802809	0.0449882	-0.257629	0.267666	t	0.1414	0.0771	0.0129	2.534e-09	+-+
rs1570620	intronic	LRCH1	chr13:46627739	t	0.7577	0.0631	3.529e-09	0.92113	0.00103754	0.994204	0.924605	-0.119204	0.462217	t	0.7593	0.062	0.0106	5.875e-09	+-+
rs77014272	intergenic	FOXQ1;FOXF2	chr6:1359702	a	0.1423	0.0773	3.65e-09	0.0294842	0.370301	0.0669201	0.0278654	-0.285773	0.347566	a	0.1416	0.0779	0.0131	2.506e-09	+-+
rs10850034	intronic	HECTD4	chr12:112379717	a	0.4474	0.0682	3.677e-09	0.139625	0.164633	0.134937	0.133838	0.0029656	0.982128	a	0.4417	0.0688	0.0115	2.192e-09	+++
rs142637665	intergenic	FOXQ1;FOXF2	chr6:1359945	a	0.8576	-0.0774	3.715e-09	0.964965	-0.324559	0.0813732	0.967114	0.08831	0.732544	a	0.8584	-0.0782	0.0131	2.083e-09	-+-
rs4959553	intergenic	FOXQ1;FOXF2	chr6:1357591	t	0.1427	0.0772	3.822e-09	0.0294885	0.368898	0.0679092	0.0278654	-0.285773	0.347566	t	0.142	0.0777	0.0131	2.632e-09	+-+
rs74695629	intergenic	FOXQ1;FOXF2	chr6:1359634	t	0.8576	-0.0772	3.824e-09	0.970588	-0.373038	0.0649177	0.972135	0.285773	0.347566	t	0.8583	-0.0778	0.0131	2.611e-09	-+-
rs2181786	intronic	LRCH1	chr13:46625476	t	0.2433	-0.0629	4.047e-09	0.0628257	0.0312855	0.843163	0.063665	0.160791	0.355825	t	0.2418	-0.0616	0.0107	7.283e-09	++-
rs6914568	intergenic	FOXQ1;FOXF2	chr6:1354146	a	0.8578	-0.077	4.057e-09	0.970452	-0.36342	0.0719021	0.971376	0.223734	0.44348	a	0.8585	-0.0776	0.0131	2.819e-09	-+-
rs114414037	intergenic	FOXQ1;FOXF2	chr6:1359904	a	0.1427	0.0771	4.073e-09	0.0294842	0.370301	0.0669201	0.0278654	-0.285773	0.347566	a	0.142	0.0777	0.0131	2.751e-09	+-+
rs75143273	intergenic	FOXQ1;FOXF2	chr6:1358934	a	0.1446	0.0768	4.163e-09	0.0294842	0.370301	0.0669201	0.0280042	-0.202023	0.491455	a	0.1439	0.0775	0.0131	2.987e-09	+-+
rs149733755	intergenic	FOXQ1;FOXF2	chr6:1354925	a	0.1422	0.0768	4.385e-09	0.0296162	0.357765	0.0765205	0.0283613	-0.300377	0.321175	a	0.1415	0.0773	0.0131	3.287e-09	+-+
rs74354085	intergenic	FOXQ1;FOXF2	chr6:1357229	t	0.1441	0.0767	4.435e-09	0.029642	0.36549	0.0703453	0.0278727	-0.286961	0.345603	t	0.1434	0.0772	0.0131	3.342e-09	+-+
rs76020229	intergenic	FOXQ1;FOXF2	chr6:1348558	t	0.8587	-0.0768	4.597e-09	0.970614	-0.363149	0.0723239	0.97177	0.213217	0.466345	t	0.8594	-0.0774	0.0131	3.064e-09	-+-
rs115480909	intergenic	FOXQ1;FOXF2	chr6:1353645	t	0.1421	0.0767	4.631e-09	0.0296162	0.357765	0.0765205	0.0286239	-0.223734	0.44348	t	0.1414	0.0773	0.0131	3.277e-09	+-+
rs6561323	intronic	LRCH1	chr13:46611466	a	0.2388	-0.0629	4.648e-09	0.0436345	-0.0298017	0.877799	0.045203	0.268981	0.178139	a	0.2377	-0.0619	0.0107	6.721e-09	-+-
rs6918607	intergenic	FOXQ1;FOXF2	chr6:1353831	t	0.8578	-0.0766	4.753e-09	0.970379	-0.357625	0.0766361	0.971368	0.223923	0.443095	t	0.8585	-0.0772	0.0131	3.434e-09	-+-
rs79447906	intergenic	FOXQ1;FOXF2	chr6:1350236	a	0.8578	-0.0765	4.801e-09	0.970456	-0.359945	0.0746579	0.971376	0.223734	0.44348	a	0.8585	-0.0771	0.0131	3.578e-09	-+-
rs78169666	intergenic	FOXQ1;FOXF2	chr6:1349595	a	0.8581	-0.0766	4.984e-09	0.971317	-0.261987	0.215514	0.971601	0.393776	0.21084	a	0.8587	-0.0765	0.0131	4.751e-09	-+-
rs9316222	intronic	LRCH1	chr13:46640555	t	0.2388	-0.0625	5.319e-09	0.161646	-0.138273	0.208714	0.174551	-0.0370489	0.753258	t	0.2376	-0.063	0.0106	2.857e-09	---
rs4959546	intergenic	FOXQ1;FOXF2	chr6:1342796	a	0.1372	0.0766	5.579e-09	0.0310779	0.351825	0.077155	0.0310118	-0.0835305	0.752435	a	0.1365	0.0774	0.0131	3.067e-09	+-+
rs11513729	intergenic	ALDH2;MAPKAPK5-AS1	chr12:111835695	t	0.4222	0.0571	5.648e-09	0.0876071	0.0386051	0.784425	0.0807855	0.0150955	0.928872	t	0.4195	0.0569	0.0098	5.646e-09	+++
rs114056857	intergenic	FOXQ1;FOXF2	chr6:1355728	a	0.1423	0.0764	5.654e-09	0.0429069	0.302043	0.0784017	0.0447958	-0.255727	0.270051	a	0.1414	0.0767	0.013	4.161e-09	+-+
rs17261011	intergenic	FOXQ1;FOXF2	chr6:1341495	a	0.1372	0.0764	5.655e-09	0.031345	0.373383	0.0571319	0.03102	-0.0840188	0.751041	a	0.1365	0.0773	0.0131	3.163e-09	+-+
rs9316214	intronic	LRCH1	chr13:46583737	t	0.7575	0.0622	5.716e-09	0.781871	0.200947	0.0413775	0.77379	-0.00714442	0.946463	t	0.7579	0.0631	0.0106	2.478e-09	+-+
rs10032150	intergenic	PITX2;MIR297	chr4:110725462	a	0.7272	-0.0596	6.129e-09	0.495567	-0.0103807	0.894149	0.502902	-0.149206	0.0951856	a	0.7205	-0.0599	0.01	2.495e-09	---
rs12212982	intergenic	FOXQ1;FOXF2	chr6:1338953	a	0.2058	0.0658	6.157e-09	0.0476604	0.35866	0.0244515	0.047857	-0.227236	0.3103	a	0.2046	0.0665	0.0113	3.442e-09	+-+
rs9534432	intronic	LRCH1	chr13:46583834	t	0.7523	0.0622	6.294e-09	0.781713	0.202043	0.0401257	0.774211	-0.00904893	0.932216	t	0.7529	0.0631	0.0106	2.482e-09	+-+
rs74484590	intergenic	FOXQ1;FOXF2	chr6:1341188	a	0.8625	-0.0763	6.343e-09	0.968655	-0.373383	0.0571319	0.968988	0.0835305	0.752435	a	0.8632	-0.0772	0.0131	3.311e-09	-+-
rs12211303	intergenic	FOXQ1;FOXF2	chr6:1338420	c	0.2058	0.0652	6.524e-09	0.0476535	0.35873	0.0244241	0.047857	-0.227236	0.3103	c	0.2046	0.0659	0.0112	3.486e-09	+-+
rs79783857	intergenic	FOXQ1;FOXF2	chr6:1343765	t	0.8628	-0.0764	6.685e-09	0.968922	-0.351825	0.077155	0.968988	0.0835305	0.752435	t	0.8635	-0.0772	0.0132	4.379e-09	-+-
rs17201698	intergenic	FOXQ1;FOXF2	chr6:1346326	t	0.8629	-0.077	6.741e-09	0.972263	-0.401296	0.0522939	0.972543	0.105426	0.709222	t	0.8636	-0.0779	0.0133	4.149e-09	-+-
rs4942559	intronic	LRCH1	chr13:46632679	c	0.7571	0.0619	6.747e-09	0.955859	0.0445979	0.817848	0.954306	-0.256919	0.198973	c	0.7583	0.0609	0.0107	1.115e-08	+-+
rs6596811	intergenic	FOXQ1;FOXF2	chr6:1346754	t	0.138	0.0763	6.764e-09	0.0277375	0.401296	0.0522939	0.0274566	-0.105426	0.709222	t	0.1373	0.0772	0.0132	4.399e-09	+-+
rs4942557	intronic	LRCH1	chr13:46608933	a	0.7611	0.0622	6.784e-09	0.948929	0.104297	0.572426	0.948576	-0.12018	0.543833	a	0.7623	0.0618	0.0107	6.84e-09	+-+
rs6596812	intergenic	FOXQ1;FOXF2	chr6:1346883	a	0.1374	0.0763	6.919e-09	0.0277979	0.392089	0.0579561	0.0273253	-0.18422	0.528592	a	0.1367	0.0771	0.0132	4.77e-09	+-+
rs6934726	intergenic	FOXQ1;FOXF2	chr6:1344927	a	0.8629	-0.076	6.98e-09	0.968922	-0.351825	0.0771226	0.968988	0.0835305	0.752435	a	0.8636	-0.0768	0.0131	4.045e-09	-+-
rs78252540	intergenic	FOXQ1;FOXF2	chr6:1342428	t	0.1373	0.0763	7.061e-09	0.031345	0.373383	0.057117	0.0310118	-0.0835305	0.752435	t	0.1366	0.0772	0.0132	4.306e-09	+-+
rs4942558	intronic	LRCH1	chr13:46632447	t	0.242	-0.0618	7.078e-09	0.0441414	-0.0445979	0.817848	0.0457181	0.256656	0.199414	t	0.2408	-0.0608	0.0107	1.178e-08	-+-
rs77926136	intergenic	FOXQ1;FOXF2	chr6:1343782	a	0.8628	-0.0762	7.102e-09	0.968922	-0.351825	0.077155	0.968988	0.0835305	0.752435	a	0.8635	-0.077	0.0132	4.796e-09	-+-
rs79842006	intergenic	FOXQ1;FOXF2	chr6:1341790	t	0.8628	-0.0763	7.124e-09	0.968655	-0.373383	0.0571319	0.968988	0.0835305	0.752435	t	0.8635	-0.0772	0.0132	4.306e-09	-+-
rs79616889	intergenic	FOXQ1;FOXF2	chr6:1340830	a	0.1372	0.0761	7.16e-09	0.031345	0.373383	0.0571319	0.0310118	-0.0835305	0.752435	a	0.1365	0.077	0.0132	4.717e-09	+-+
rs75289435	intergenic	FOXQ1;FOXF2	chr6:1341228	a	0.8628	-0.076	7.188e-09	0.968655	-0.373383	0.0571319	0.968988	0.0835305	0.752435	a	0.8635	-0.0769	0.0131	3.802e-09	-+-
rs79368490	intergenic	FOXQ1;FOXF2	chr6:1342079	a	0.8628	-0.076	7.192e-09	0.968655	-0.373383	0.0571319	0.968988	0.0835305	0.752435	a	0.8635	-0.0769	0.0131	3.802e-09	-+-
rs79618067	intergenic	FOXQ1;FOXF2	chr6:1344314	t	0.1374	0.0762	7.276e-09	0.0310779	0.351825	0.077155	0.0310118	-0.0835305	0.752435	t	0.1367	0.077	0.0132	4.796e-09	+-+
rs12198803	intergenic	FOXQ1;FOXF2	chr6:1340238	a	0.7939	-0.0647	7.327e-09	0.877417	-0.153965	0.165771	0.881461	0.061282	0.664869	a	0.7953	-0.0648	0.0111	5.396e-09	-+-
rs80181719	intergenic	FOXQ1;FOXF2	chr6:1340859	t	0.8628	-0.076	7.386e-09	0.968655	-0.373383	0.0571319	0.969251	0.144771	0.595384	t	0.8635	-0.0768	0.0132	5.227e-09	-+-
rs17261060	intergenic	FOXQ1;FOXF2	chr6:1346280	a	0.137	0.0767	7.411e-09	0.0298507	0.321612	0.117245	0.0292958	-0.0968656	0.723314	a	0.1363	0.0773	0.0133	5.474e-09	+-+
rs912434	intronic	LRCH1	chr13:46615793	t	0.7611	0.0619	7.43e-09	0.949773	0.0885395	0.63179	0.949486	-0.142549	0.471862	t	0.7623	0.0614	0.0107	8.617e-09	+-+
rs74622239	intergenic	FOXQ1;FOXF2	chr6:1341847	a	0.1372	0.0759	7.443e-09	0.031345	0.373383	0.0571319	0.0310118	-0.0835305	0.752435	a	0.1365	0.0768	0.0131	3.981e-09	+-+
rs79565252	intergenic	FOXQ1;FOXF2	chr6:1341346	a	0.8628	-0.076	7.453e-09	0.968655	-0.373383	0.0571319	0.968988	0.0835305	0.752435	a	0.8635	-0.0769	0.0131	3.802e-09	-+-
rs75802256	intergenic	FOXQ1;FOXF2	chr6:1342273	t	0.8628	-0.0759	7.482e-09	0.968655	-0.373383	0.0571319	0.968988	0.0835305	0.752435	t	0.8635	-0.0768	0.0131	3.981e-09	-+-
rs4942566	intronic	LRCH1	chr13:46641876	c	0.7618	0.062	7.537e-09	0.957013	0.0146559	0.939764	0.955348	-0.286847	0.15127	c	0.7629	0.0609	0.0107	1.164e-08	+-+
rs11066301	intronic	PTPN11	chr12:112433568	a	0.5747	-0.055	7.557e-09	0.917898	-0.00527606	0.971584	0.923208	0.0312802	0.859106	a	0.5771	-0.0545	0.0095	8.312e-09	-+-
rs114957082	intergenic	FOXQ1;FOXF2	chr6:1338335	a	0.1371	0.0761	7.679e-09	0.0277939	0.430996	0.034426	0.0274494	-0.105136	0.709986	a	0.1364	0.0772	0.0132	4.461e-09	+-+
rs9526208	intronic	LRCH1	chr13:46634632	a	0.2421	-0.0616	7.819e-09	0.0611601	-0.0605677	0.712448	0.0572821	0.214151	0.233863	a	0.2407	-0.0606	0.0107	1.284e-08	-+-
rs78451852	intergenic	FOXQ1;FOXF2	chr6:1338030	t	0.8629	-0.0761	7.822e-09	0.972206	-0.430996	0.034426	0.972558	0.104758	0.710981	t	0.8636	-0.0772	0.0132	4.459e-09	-+-
rs75410682	intergenic	FOXQ1;FOXF2	chr6:1349886	a	0.1423	0.0755	8.001e-09	0.0427908	0.30293	0.0782754	0.0449645	-0.257133	0.268578	a	0.1414	0.0758	0.013	6.282e-09	+-+
rs74447631	intergenic	FOXQ1;FOXF2	chr6:1345275	a	0.8628	-0.0759	8.307e-09	0.968922	-0.351825	0.077155	0.968988	0.0835305	0.752435	a	0.8635	-0.0767	0.0132	5.495e-09	-+-
rs17261109	intergenic	FOXQ1;FOXF2	chr6:1346306	t	0.137	0.0765	8.615e-09	0.0299189	0.316182	0.12361	0.0292958	-0.0968656	0.723314	t	0.1363	0.0771	0.0133	6.05e-09	+-+
rs9526207	intronic	LRCH1	chr13:46627091	t	0.7579	0.0614	8.901e-09	0.931968	0.0144255	0.925751	0.933684	-0.141057	0.410432	t	0.7594	0.0604	0.0107	1.438e-08	+-+
rs77796590	intergenic	FOXQ1;FOXF2	chr6:1342099	t	0.8621	-0.0756	8.957e-09	0.968655	-0.373383	0.0571319	0.969112	0.0809368	0.759893	t	0.8628	-0.0765	0.0131	4.556e-09	-+-
rs1448817	intergenic	PITX2;MIR297	chr4:110719897	a	0.7282	-0.0599	8.98e-09	0.548502	0.0106252	0.890973	0.554753	-0.221711	0.0121562	a	0.7227	-0.0608	0.0102	2.81e-09	+--
rs78460052	intergenic	FOXQ1;FOXF2	chr6:1345527	a	0.1371	0.0757	9.051e-09	0.0310779	0.351825	0.077155	0.0310118	-0.0835305	0.752435	a	0.1364	0.0765	0.0132	6.015e-09	+-+
rs2842868	intronic	PMF1;PMF1-BGLAP	chr1:156226616	t	0.7097	0.0592	9.332e-09	0.741489	-0.0166309	0.847268	0.743761	0.121352	0.240209	t	0.7105	0.0587	0.0102	7.819e-09	-++
rs12197982	intergenic	FOXQ1;FOXF2	chr6:1337961	c	0.7942	-0.0641	9.453e-09	0.952346	-0.35873	0.0244241	0.95213	0.227152	0.310477	c	0.7954	-0.0648	0.0112	6.283e-09	-+-
rs78694194	intergenic	FOXQ1;FOXF2	chr6:1345600	a	0.8628	-0.0754	9.776e-09	0.968922	-0.351825	0.077155	0.968988	0.0835305	0.752435	a	0.8635	-0.0762	0.0131	5.325e-09	-+-
rs10241964	downstream	HDAC9	chr7:19002491	a	0.1021	0.0849	9.843e-09	0.2226	0.048533	0.594226	0.220194	0.107769	0.30771	a	0.1074	0.0844	0.0145	5.437e-09	+++
rs9534433	intronic	LRCH1	chr13:46583906	a	0.7571	0.0614	9.912e-09	0.774337	0.218842	0.0252965	0.765362	0.0111155	0.916205	a	0.7574	0.0627	0.0106	3.064e-09	+++
rs75472582	intergenic	FOXQ1;FOXF2	chr6:1342385	a	0.1372	0.076	9.931e-09	0.031345	0.373383	0.0571319	0.0310118	-0.0835305	0.752435	a	0.1365	0.077	0.0133	6.371e-09	+-+
rs9534448	intronic	LRCH1	chr13:46638826	a	0.7618	0.0613	1.011e-08	0.956952	0.0180601	0.925796	0.95524	-0.283139	0.156563	a	0.7629	0.0602	0.0107	1.685e-08	+-+
rs9534447	intronic	LRCH1	chr13:46638587	c	0.7618	0.0613	1.023e-08	0.956952	0.0180601	0.925796	0.95524	-0.283139	0.156563	c	0.7629	0.0602	0.0107	1.685e-08	+-+
rs4307025	intergenic	PITX2;MIR297	chr4:110736347	a	0.2735	0.059	1.035e-08	0.450275	-0.00897617	0.908179	0.443376	0.219946	0.0124882	a	0.2788	0.06	0.0101	3.348e-09	-++
rs12204590	intergenic	FOXQ1;FOXF2	chr6:1337158	a	0.2058	0.064	1.073e-08	0.0416184	0.31753	0.0649291	0.0416557	-0.238816	0.325417	a	0.2048	0.0644	0.0112	7.891e-09	+-+
rs79395402	intergenic	FOXQ1;FOXF2	chr6:1361251	a	0.1431	0.0823	1.087e-08	0.0294842	0.370301	0.0669201	0.0281283	-0.20852	0.477346	a	0.1423	0.0831	0.0143	7.067e-09	+-+
rs10245779	downstream	HDAC9	chr7:19003126	c	0.1015	0.0851	1.095e-08	0.220226	0.0542325	0.55229	0.217905	0.112936	0.287226	c	0.1067	0.0848	0.0146	5.733e-09	+++
rs842406	intronic	LRCH1	chr13:46656059	t	0.7615	0.0614	1.101e-08	0.956969	0.0203731	0.91635	0.955468	-0.288324	0.149291	t	0.7627	0.0603	0.0108	2.189e-08	+-+
rs77510766	intergenic	FOXQ1;FOXF2	chr6:1345446	a	0.1372	0.0759	1.135e-08	0.0310779	0.351825	0.077155	0.0310118	-0.0835305	0.752435	a	0.1365	0.0767	0.0133	7.088e-09	+-+
rs842407	intronic	LRCH1	chr13:46654595	c	0.24	-0.0612	1.179e-08	0.301627	-0.164738	0.0576332	0.318062	0.0694794	0.457233	c	0.2419	-0.0611	0.0106	7.154e-09	-+-
rs1537375	ncRNA_intronic	CDKN2B-AS1	chr9:22116072	t	0.4979	-0.0519	1.241e-08	0.313833	-0.0340471	0.684819	0.309198	-0.00216334	0.981928	t	0.4941	-0.0513	0.009	1.267e-08	---
rs75964227	intergenic	FOXQ1;FOXF2	chr6:1345515	a	0.14	0.0748	1.381e-08	0.0317391	0.36106	0.0646404	0.0322029	-0.0652428	0.80001	a	0.1392	0.0757	0.0132	8.52e-09	+-+
rs28727433	downstream	HDAC9	chr7:19002861	a	0.102	0.0844	1.42e-08	0.220284	0.0532753	0.559505	0.217774	0.101943	0.337679	a	0.1072	0.0839	0.0146	8.302e-09	+++
rs7328294	intronic	LRCH1	chr13:46585161	a	0.7576	0.0615	1.521e-08	0.775108	0.218675	0.02501	0.76945	-0.00425095	0.967904	a	0.7579	0.0627	0.0108	5.832e-09	+-+
rs6936630	intergenic	FOXQ1;FOXF2	chr6:1332470	a	0.1239	0.0821	1.746e-08	0.028619	0.240771	0.268622	0.0278654	-0.0965285	0.729239	a	0.1232	0.0823	0.0145	1.523e-08	+-+
rs9526212	intronic	LRCH1	chr13:46651610	a	0.2416	-0.0604	1.778e-08	0.343787	-0.222656	0.00863472	0.360321	0.0902337	0.32253	a	0.2448	-0.0609	0.0105	7.689e-09	-+-
rs75586483	intergenic	FOXQ1;FOXF2	chr6:1343387	a	0.8627	-0.0754	1.834e-08	0.968922	-0.351825	0.077155	0.968988	0.0835305	0.752435	a	0.8634	-0.0762	0.0134	1.132e-08	-+-
rs1535792	intronic	LRCH1	chr13:46590905	a	0.7595	0.0602	1.975e-08	0.888545	0.134496	0.297022	0.881304	-0.134645	0.315593	a	0.7611	0.0595	0.0106	2.197e-08	+-+
rs1333048	intergenic	CDKN2B-AS1;DMRTA1	chr9:22125348	a	0.5057	-0.0529	1.982e-08	0.69819	0.0430641	0.612176	0.699159	-0.0240876	0.801072	a	0.5098	-0.0515	0.0093	3.095e-08	+--
rs10757278	intergenic	CDKN2B-AS1;DMRTA1	chr9:22124478	a	0.5205	-0.0526	2.031e-08	0.787927	0.0502517	0.603119	0.796262	-0.0176238	0.872506	a	0.525	-0.0514	0.0093	3.531e-08	+--
rs17260640	intergenic	FOXQ1;FOXF2	chr6:1334626	c	0.132	0.0746	2.088e-08	0.0272266	0.294273	0.178497	0.0263987	-0.111981	0.69797	c	0.1314	0.075	0.0133	1.545e-08	+-+
rs9534454	intronic	LRCH1	chr13:46660524	t	0.2438	-0.0595	2.305e-08	0.292234	-0.0180662	0.832207	0.309781	0.0338022	0.719422	t	0.2453	-0.0577	0.0105	3.353e-08	-+-
rs2317897	intergenic	FOXQ1;FOXF2	chr6:1329513	a	0.8683	-0.0745	2.432e-08	0.972777	-0.294332	0.17841	0.973353	0.0454504	0.870646	a	0.8689	-0.075	0.0134	1.939e-08	-+-
rs1123028	intronic	LRCH1	chr13:46592060	t	0.7576	0.0608	2.52e-08	0.785598	0.198794	0.0458683	0.778446	-0.0154993	0.883995	t	0.7581	0.0616	0.0108	1.081e-08	+-+
rs2540171	intronic	PMF1;PMF1-BGLAP	chr1:156225891	a	0.2873	-0.0562	2.549e-08	0.108302	0.140379	0.227279	0.102234	-0.206105	0.199668	a	0.2852	-0.0553	0.01	3.619e-08	+--
rs909269	intronic	PMF1;PMF1-BGLAP	chr1:156222237	t	0.2876	-0.0562	2.589e-08	0.0630264	0.159709	0.308671	0.0560084	-0.324168	0.147388	t	0.2862	-0.0559	0.0101	2.905e-08	+--
rs4959545	intergenic	FOXQ1;FOXF2	chr6:1327167	t	0.8679	-0.0744	2.677e-08	0.972705	-0.292043	0.181124	0.973353	0.0454504	0.870646	t	0.8685	-0.0749	0.0134	2.029e-08	-+-
rs10498653	intergenic	FOXQ1;FOXF2	chr6:1334174	a	0.1317	0.0748	2.739e-08	0.0272266	0.294273	0.178497	0.0265301	-0.11569	0.688448	a	0.1311	0.0752	0.0135	2.293e-08	+-+
rs116322866	intergenic	PITX2;MIR297	chr4:110722846	a	0.7315	-0.0613	2.788e-08	0.654499	-0.0760532	0.34129	0.654746	-0.164387	0.0719636	a	0.729	-0.063	0.0108	5.753e-09	---
rs2247476	intronic	PMF1;PMF1-BGLAP	chr1:156220489	a	0.2873	-0.056	2.911e-08	0.129503	0.226904	0.0327469	0.125329	-0.0481509	0.726606	a	0.285	-0.0534	0.01	9.875e-08	+--
rs76110445	intergenic	FOXQ1;FOXF2	chr6:1364631	t	0.8875	-0.0814	2.935e-08	0.973638	-0.390561	0.0568774	0.972434	0.131532	0.639287	t	0.8882	-0.0824	0.0146	1.831e-08	-+-
rs192238573	intergenic	FOXQ1;FOXF2	chr6:1366655	t	0.0893	0.1031	3.057e-08	0.0319767	0.198687	0.32178	0.0309373	-0.772134	0.025872	t	0.0886	0.1014	0.0185	4.16e-08	+-+
rs10738606	ncRNA_intronic	CDKN2B-AS1	chr9:22088091	a	0.5169	-0.0508	3.12e-08	0.751375	0.0863992	0.346135	0.756895	-0.0996372	0.325434	a	0.5212	-0.0498	0.0091	4.585e-08	+--
rs10511701	ncRNA_intronic	CDKN2B-AS1	chr9:22112600	t	0.4942	-0.0506	3.221e-08	0.271536	-0.021432	0.806725	0.267393	-0.0742291	0.469174	t	0.4901	-0.0505	0.009	2.167e-08	---
rs1537376	ncRNA_intronic	CDKN2B-AS1	chr9:22116221	t	0.4924	-0.0508	3.24e-08	0.577892	0.0457686	0.558591	0.576267	-0.0210372	0.812819	t	0.4944	-0.0492	0.0091	6.251e-08	+--
rs847892	intronic	ACAD10	chr12:111703766	a	0.3339	-0.054	3.28e-08	0.864239	0.0778167	0.54003	0.874375	0.0392046	0.789593	a	0.3394	-0.0528	0.0097	6.06e-08	++-
rs912428	intronic	LRCH1	chr13:46593768	a	0.1925	-0.064	3.348e-08	0.120695	-0.191772	0.128775	0.122522	0.0480756	0.718924	a	0.1914	-0.0642	0.0115	2.39e-08	-+-
rs149766397	intergenic	FOXQ1;FOXF2	chr6:1333031	a	0.132	0.0738	3.527e-08	0.0272266	0.294273	0.178497	0.0263987	-0.111981	0.69797	a	0.1314	0.0742	0.0134	2.769e-08	+-+
rs115370942	intergenic	FOXQ1;FOXF2	chr6:1329995	a	0.8682	-0.0739	3.566e-08	0.972777	-0.294332	0.17841	0.973353	0.0454504	0.870646	a	0.8688	-0.0744	0.0134	2.508e-08	-+-
rs12524120	intergenic	FOXQ1;FOXF2	chr6:1365415	a	0.111	0.0808	3.597e-08	0.0214306	0.431562	0.0567657	0.0223214	-0.153367	0.626489	a	0.1104	0.0818	0.0147	2.409e-08	+-+
rs10738607	ncRNA_intronic	CDKN2B-AS1	chr9:22088095	a	0.5163	-0.0504	3.623e-08	0.75123	0.0789372	0.388559	0.756764	-0.0990215	0.328512	a	0.5206	-0.0495	0.0091	5.612e-08	+--
rs78120638	intergenic	FOXQ1;FOXF2	chr6:1326591	a	0.8683	-0.0738	3.757e-08	0.972777	-0.29143	0.182569	0.973353	0.0454504	0.870646	a	0.8689	-0.0743	0.0134	2.629e-08	-+-
rs4767293	intergenic	ERP29;NAA25	chr12:112025492	a	0.6631	0.0536	3.789e-08	0.134259	-0.101105	0.433052	0.124538	-0.0177577	0.903983	a	0.6577	0.0524	0.0098	7.683e-08	--+
rs12525740	intergenic	FOXQ1;FOXF2	chr6:1365817	a	0.1109	0.0805	3.807e-08	0.0212889	0.441045	0.0515958	0.0224527	-0.157455	0.617282	a	0.1103	0.0815	0.0146	2.164e-08	+-+
rs944797	ncRNA_intronic	CDKN2B-AS1	chr9:22115287	t	0.4906	-0.0511	3.854e-08	0.576361	0.0522432	0.504771	0.573116	-0.023531	0.790839	t	0.4927	-0.0494	0.0092	7.607e-08	+--
rs842370	intronic	LRCH1	chr13:46664719	a	0.2424	-0.0586	3.98e-08	0.0441435	-0.0509597	0.792395	0.0455863	0.299979	0.127907	a	0.2412	-0.0575	0.0107	6.954e-08	-+-
rs9567707	intronic	LRCH1	chr13:46601300	t	0.1931	-0.0636	3.985e-08	0.206082	-0.216861	0.0328969	0.214686	-0.0207784	0.84864	t	0.1935	-0.0651	0.0115	1.365e-08	---
rs7335684	intronic	LRCH1	chr13:46619561	a	0.7576	0.0593	4.181e-08	0.791788	0.182623	0.0674432	0.77971	-0.0225537	0.831825	a	0.7582	0.0599	0.0107	2.077e-08	+-+
rs77319639	intergenic	FOXQ1;FOXF2	chr6:1366814	a	0.9096	-0.0931	4.253e-08	0.982901	-0.448474	0.0706153	0.982129	0.407122	0.302053	a	0.9101	-0.0938	0.0169	3.063e-08	-+-
rs9526214	intronic	LRCH1	chr13:46663078	t	0.2436	-0.0584	4.258e-08	0.286861	-0.0284694	0.739752	0.303741	0.0179381	0.850226	t	0.245	-0.057	0.0106	6.579e-08	-+-
rs12525352	intergenic	FOXQ1;FOXF2	chr6:1365648	c	0.1111	0.0802	4.313e-08	0.0267314	0.379559	0.0640684	0.0277048	-0.0543812	0.841551	c	0.1104	0.0813	0.0145	2.243e-08	+-+
rs2015134	intergenic	FOXQ1;FOXF2	chr6:1326659	a	0.1315	0.0747	4.407e-08	0.0272227	0.29143	0.182587	0.0266474	-0.0454504	0.870646	a	0.1308	0.0753	0.0137	3.575e-08	+-+
rs2023938	UTR3	HDAC9	chr7:18997152	t	0.8995	-0.0833	4.407e-08	0.792415	-0.0652258	0.484139	0.798923	-0.121616	0.262025	t	0.8949	-0.0836	0.0149	1.876e-08	---
rs9316217	intronic	LRCH1	chr13:46635671	c	0.751	0.0593	4.424e-08	0.956665	0.0241513	0.900723	0.95536	-0.285885	0.152584	c	0.7522	0.0582	0.0108	6.513e-08	+-+
rs78915578	intergenic	FOXQ1;FOXF2	chr6:1366826	c	0.0914	0.092	4.739e-08	0.0168092	0.408514	0.107859	0.0176038	-0.383791	0.330913	c	0.0909	0.0925	0.0167	3.312e-08	+-+
rs1886219	intronic	LRCH1	chr13:46585746	a	0.2427	-0.059	4.753e-08	0.11153	-0.140864	0.27439	0.118231	0.132816	0.324534	a	0.241	-0.0584	0.0107	5.352e-08	-+-
rs78581380	intergenic	FOXQ1;FOXF2	chr6:1364838	t	0.8888	-0.0801	4.825e-08	0.978569	-0.431562	0.0567657	0.977679	0.153367	0.626489	t	0.8894	-0.0811	0.0147	3.161e-08	-+-
rs912427	intronic	LRCH1	chr13:46595138	t	0.193	-0.0631	5.142e-08	0.207423	-0.215127	0.0331776	0.214609	-0.0379667	0.727854	t	0.1934	-0.0648	0.0115	1.582e-08	---
rs79318212	intergenic	FOXQ1;FOXF2	chr6:1365009	a	0.8888	-0.0799	5.144e-08	0.978569	-0.431562	0.0567657	0.977679	0.153367	0.626489	a	0.8894	-0.0809	0.0147	3.415e-08	-+-
rs7318686	intronic	LRCH1	chr13:46626369	a	0.7198	0.0639	5.429e-08	0.92113	0.00103754	0.994204	0.924605	-0.119204	0.462217	a	0.7222	0.0625	0.0117	9.814e-08	+-+
rs74536576	intergenic	FOXQ1;FOXF2	chr6:1315781	t	0.8677	-0.0738	5.537e-08	0.972496	-0.27854	0.202465	0.973346	0.0455666	0.870318	t	0.8684	-0.0743	0.0136	4.235e-08	-+-
rs912426	intronic	LRCH1	chr13:46595284	t	0.807	0.0629	5.605e-08	0.792577	0.214347	0.0337047	0.785276	0.0389477	0.720779	t	0.8066	0.0646	0.0115	1.743e-08	+++
rs1570622	intronic	LRCH1	chr13:46594957	a	0.807	0.0629	5.632e-08	0.795485	0.205917	0.0420438	0.790155	0.0292826	0.788747	a	0.8067	0.0644	0.0115	1.958e-08	+++
rs75294181	intergenic	FOXQ1;FOXF2	chr6:1367348	a	0.092	0.0911	5.66e-08	0.017094	0.510149	0.0356409	0.0177445	-0.559104	0.186824	a	0.0915	0.0921	0.0167	3.838e-08	+-+
rs10757275	ncRNA_intronic	CDKN2B-AS1	chr9:22106226	a	0.4964	0.0493	5.737e-08	0.223142	-0.0495853	0.600747	0.217008	0.0128471	0.904596	a	0.4919	0.0481	0.009	9.615e-08	-++
rs1747223	intronic	LRCH1	chr13:46650546	a	0.2411	-0.0592	5.762e-08	0.358586	-0.218542	0.00890091	0.376184	0.113284	0.209954	a	0.2449	-0.0594	0.0107	3.12e-08	-+-
rs7986104	intronic	LRCH1	chr13:46632061	c	0.2418	-0.0588	6.083e-08	0.0441414	-0.0445979	0.817848	0.045694	0.256919	0.198973	c	0.2406	-0.0578	0.0109	1.031e-07	-+-
rs17035646	intronic	CASZ1	chr1:10736490	a	0.3514	0.0522	6.123e-08	0.195974	0.0699551	0.467249	0.184901	-0.0660437	0.570671	a	0.3488	0.0516	0.0095	6.024e-08	+-+
rs880315	intronic	CASZ1	chr1:10736809	t	0.6466	-0.0524	6.554e-08	0.800232	-0.0625146	0.513208	0.81059	0.111104	0.341836	t	0.6493	-0.0514	0.0096	9.102e-08	-+-
rs7333028	intronic	LRCH1	chr13:46664549	t	0.2455	-0.0574	7.135e-08	0.287321	-0.0325036	0.704248	0.303878	0.0207238	0.826868	t	0.2469	-0.0561	0.0106	1.082e-07	-+-
rs74597754	intergenic	FOXQ1;FOXF2	chr6:1366620	a	0.9052	-0.0879	7.154e-08	0.982969	-0.505914	0.0374746	0.981603	0.163445	0.642374	a	0.9057	-0.0892	0.0162	3.965e-08	-+-
rs7859727	ncRNA_intronic	CDKN2B-AS1	chr9:22102166	t	0.4889	0.0493	7.184e-08	0.729188	0.0670654	0.445008	0.739433	0.319079	0.00351538	t	0.4931	0.0513	0.009	1.273e-08	+++
rs1333046	intergenic	CDKN2B-AS1;DMRTA1	chr9:22124124	a	0.4925	0.0499	7.539e-08	0.267989	-0.0183931	0.835186	0.264551	-0.0143728	0.886017	a	0.4881	0.0486	0.0092	1.301e-07	--+
rs2383207	ncRNA_intronic	CDKN2B-AS1	chr9:22115960	a	0.4882	-0.0496	7.575e-08	0.115952	-0.0639595	0.614074	0.103964	-0.0623361	0.687742	a	0.4849	-0.0497	0.0092	5.701e-08	---
rs7300285	intronic	RPL6	chr12:112412095	a	0.3521	-0.054	7.692e-08	0.868002	0.0662189	0.607003	0.879032	0.0332776	0.825401	a	0.3575	-0.0529	0.0099	1.05e-07	++-
rs57056972	intergenic	SEMA4A;SLC25A44	chr1:156189273	a	0.2776	-0.0553	8.12e-08	0.154435	0.246407	0.0117378	0.151892	-0.073484	0.567864	a	0.2755	-0.0521	0.0102	3.313e-07	+--
rs10883926	intronic	SH3PXD2A	chr10:103849080	a	0.6028	0.0503	8.15e-08	0.453764	0.0609822	0.433329	0.454606	0.0557942	0.537006	a	0.5991	0.0505	0.0093	5.292e-08	+++
rs7792656	UTR3	HDAC9	chr7:19000708	t	0.8921	-0.0779	8.265e-08	0.762746	-0.059796	0.503467	0.764907	-0.144602	0.160051	t	0.8864	-0.0787	0.0142	2.822e-08	---
rs10738609	ncRNA_intronic	CDKN2B-AS1	chr9:22114496	a	0.502	-0.0485	8.333e-08	0.782021	0.0708464	0.462328	0.787411	0.0228358	0.834415	a	0.5064	-0.047	0.009	1.974e-07	++-
rs7341791	ncRNA_intronic	CDKN2B-AS1	chr9:22112428	a	0.4863	-0.049	8.709e-08	0.116621	-0.0521105	0.677359	0.105277	-0.0516618	0.73653	a	0.483	-0.049	0.0092	8.66e-08	---
rs61462713	intergenic	SEMA4A;SLC25A44	chr1:156191891	t	0.2772	-0.055	9.025e-08	0.154508	0.245578	0.012029	0.152024	-0.0744477	0.5628	t	0.2751	-0.0518	0.0102	3.827e-07	+--
rs4977574	ncRNA_intronic	CDKN2B-AS1	chr9:22098575	a	0.5137	-0.0491	9.08e-08	0.803315	0.0584112	0.559342	0.809268	-0.0996915	0.370291	a	0.5181	-0.0485	0.0091	1.056e-07	+--
rs10159384	intergenic	SEMA4A;SLC25A44	chr1:156191031	t	0.2784	-0.0549	9.167e-08	0.154604	0.245335	0.0121982	0.152289	-0.076324	0.552637	t	0.2763	-0.0518	0.0102	3.982e-07	+--
rs34071855	intronic	CASZ1	chr1:10738432	c	0.6371	-0.0516	9.895e-08	0.763483	0.0027217	0.976416	0.774772	0.00417169	0.968772	c	0.6396	-0.0506	0.0096	1.424e-07	++-
rs112223391	intergenic	SEMA4A;SLC25A44	chr1:156186303	a	0.2753	-0.0555	9.979e-08	0.152419	0.23632	0.016841	0.151403	-0.0692783	0.589927	a	0.2732	-0.0524	0.0103	3.693e-07	+--
Abbreviations: EA- effect allele; EAF- effect allele frequency; SE- standard error
*Direction: GenHAT, REGARDS, MEGASTROKE

## Sheet: Table S10. 
Supplementary Table 10. GTEx version 8 differentially expressed genes sets in brain, heart, artery, and kidney tissues from FUMA.
Category	General Tissue	Specific Tissue	N genes	N overlap	P	Padj
Upregulation	Brain	Hippocampus	1970	15	1.7907e-06	9.66978e-05
Upregulation	Brain	Hypothalamus	2539	15	3.79872e-05	0.00205131
Upregulation	Brain	Amygdala	1825	12	9.78014e-05	0.00528127
Upregulation	Brain	Frontal cortex BA9	3142	16	0.000117735	0.00635771
Upregulation	Brain	Putamen basal ganglia	1745	11	0.000287967	0.0155502
Upregulation	Brain	Anterior cingulate cortex BA24	2376	13	0.00029966	0.0161816
Upregulation	Brain	Caudate basal ganglia	2216	12	0.000586219	0.0316558
Upregulation	Brain	Nucleus accumbens basal ganglia	2460	12	0.00146282	0.0789921
Upregulation	Brain	Substantia nigra	1650	9	0.00295652	0.159652
Upregulation	Brain	Cortex	2803	12	0.00433609	0.234149
Upregulation	Heart	Atrial appendage	745	5	0.0117613	0.635108
Upregulation	Artery	Coronary	2052	9	0.0119375	0.644624
Upregulation	Brain	Cerebellum	6198	19	0.0122914	0.663734
Upregulation	Artery	Tibial	2717	10	0.0249332	1
Upregulation	Brain	Cerebellar hemisphere	6335	18	0.0312664	1
Upregulation	Heart	Left ventricle	536	3	0.0755869	1
Downregulation	Brain	Substantia nigra	7223	18	0.0944876	1
Downregulation	Artery	Coronary	954	4	0.0977667	1
Downregulation	Brain	Hippocampus	7571	18	0.133984	1
Downregulation	Heart	Left ventricle	9531	21	0.192647	1
Downregulation	Brain	Hypothalamus	5967	14	0.19306	1
Downregulation	Brain	Nucleus accumbens basal ganglia	6479	15	0.194986	1
Downregulation	Brain	Frontal cortex BA9	5080	12	0.213119	1
Upregulation	Kidney	Cortex	1343	4	0.232347	1
Downregulation	Brain	Amygdala	7751	17	0.239241	1
Upregulation	Artery	Aorta	2768	7	0.243008	1
Downregulation	Artery	Tibial	2044	5	0.321067	1
Downregulation	Brain	Cortex	5617	12	0.330154	1
Downregulation	Brain	Anterior cingulate cortex BA24	6725	14	0.345508	1
Downregulation	Brain	Putamen basal ganglia	7853	16	0.362168	1
Downregulation	Heart	Atrial appendage	8488	17	0.384487	1
Downregulation	Brain	Caudate basal ganglia	6927	14	0.390901	1
Downregulation	Kidney	Cortex	5567	11	0.446822	1
Downregulation	Brain	Cerebellum	2778	5	0.585866	1
Downregulation	Brain	Cerebellar hemisphere	2646	4	0.726866	1
Downregulation	Artery	Aorta	1473	2	0.759793	1
Abbreviations: N genes- number of genes in the gene set; N overlap- number of input genes overlapped with gene set; Padj- p value after Benjamini-Hochberg correction

[truncated: 2 more sheets: Table S11., Table S12.]
